# Supplementary material for: Identification of two new recessive MC1R alleles in red‐coloured Evolèner cattle and other breeds
Source: Anim Genet. 2022 Apr 22;53(3):427–35. doi: 10.1111/age.13206 (PMC9373916; doi:10.1111/age.13206)
Supplement: Supplementary file 2 — Table S1 [file AGE-53-427-s003.xlsx]

## Sheet: Table S1
Lab ID	sex	breed	phenotype	MC1R c.263G>A	MC1R c.296T>C	MC1R c.310delG	MC1R c.424C>T	MC1R c.667C>T	MC1R c.658_669dupGGCATTGCCCGG	MC1R genotype	GWAS
ER0007	f	Eringer	wild coloured	GG	TT	GG	CC	CC	wt/dup	E+/E+d2
ER0012	f	Eringer	wild coloured	GG	TT	GG	CC	CC	wt/wt	E+/E+
ER0020	f	Eringer	wild coloured	GG	TT	GG	CC	CC	wt/wt	E+/E+	yes
ER0026	f	Eringer	black	GG	TC	GG	CC	CC	wt/wt	ED/E+	yes
ER0033	f	Eringer	wild coloured	GG	TT	GG	CC	CC	wt/wt	E+/E+	yes
ER0035	f	Eringer	wild coloured	GG	TT	GG	CC	CC	wt/wt	E+/E+	yes
ER0036	f	Eringer	black	GG	TC	GG	CC	CC	wt/wt	ED/E+	yes
ER0037	f	Eringer	wild coloured	GG	TT	GG	CC	CC	wt/dup	E+/E+d2	yes
ER0040	f	Eringer	wild coloured	GG	TT	GG	CC	CC	wt/dup	E+/E+d2	yes
ER0045	f	Eringer	wild coloured	GG	TT	del/G	CC	CC	wt/wt	E+/e
ER0049	f	Eringer	wild coloured	GG	TC	GG	CC	CC	wt/dup	ED/E+d2
ER0052	f	Eringer	black	GG	TC	GG	CC	CC	wt/wt	ED/E+	yes
ER0054	f	Eringer	black	GG	TC	GG	CC	CC	wt/wt	ED/E+	yes
ER0056	f	Eringer	black	GG	TC	GG	CC	CC	wt/wt	ED/E+
ER0059	f	Eringer	black	GG	TC	GG	CC	CC	wt/wt	ED/E+	yes
ER0067	f	Eringer	wild coloured	GG	TT	GG	CC	CC	wt/wt	E+/E+
ER0069	f	Eringer	black	GG	TC	GG	CC	CC	wt/wt	ED/E+	yes
ER0086	f	Eringer	wild coloured	GG	TT	GG	CC	CC	wt/wt	E+/E+
ER0096	f	Eringer	wild coloured	GG	TT	GG	CC	CC	wt/wt	E+/E+
ER0097	f	Eringer	black	GG	TC	del/G	CC	CC	wt/wt	ED/e	yes
ER0118	f	Eringer	wild coloured	GG	TT	GG	CC	CC	wt/wt	E+/E+	yes
ER0139	f	Eringer	wild coloured	GG	TT	GG	CC	CC	wt/wt	E+/E+	yes
ER0140	f	Eringer	wild coloured	GG	TT	del/G	CC	CC	wt/dup	E+/ed2	yes
ER0141	f	Eringer	wild coloured	GG	TT	GG	CC	CC	wt/dup	E+/E+d2	yes
ER0142	f	Eringer	wild coloured	GG	TT	GG	CC	CT	wt/wt	E+/E+d1	yes
ER0143	f	Eringer	wild coloured	GG	TT	GG	CC	CC	wt/dup	E+/E+d2	yes
ER0144	f	Eringer	wild coloured	GG	TT	del/G	CC	CC	dup/dup	E+d2/ed2	yes
ER0145	f	Eringer	wild coloured	GG	TT	GG	CC	CC	wt/wt	E+/E+	yes
ER0146	f	Eringer	wild coloured	GG	TT	del/G	CC	CT	wt/wt	E+d1/e
ER0147	f	Eringer	wild coloured	GG	TT	GG	CC	CT	wt/wt	E+/E+d1	yes
ER0148	f	Eringer	wild coloured	GG	TT	del/G	CC	CC	wt/wt	E+/e	yes
ER0149	f	Eringer	wild coloured	GG	TT	GG	CC	CC	wt/wt	E+/E+	yes
ER0150	f	Eringer	wild coloured	GG	TT	GG	CC	CC	wt/wt	E+/E+	yes
ER0151	f	Eringer	wild coloured	GG	TT	GG	CC	CC	wt/wt	E+/E+	yes
ER0152	f	Eringer	wild coloured	GG	TT	del/G	CC	CC	wt/wt	E+/e	yes
ER0153	f	Eringer	wild coloured	GG	TT	GG	CC	CC	wt/wt	E+/E+	yes
ER0154	f	Eringer	wild coloured	GG	TT	GG	CC	CC	wt/wt	E+/E+	yes
ER0155	f	Eringer	wild coloured	GG	TT	GG	CC	TT	wt/wt	E+d1/E+d1	yes
ER0156	f	Eringer	wild coloured	GG	TT	GG	CC	CC	wt/dup	E+/E+d2
ER0157	f	Eringer	wild coloured	GG	TT	GG	CC	CC	wt/wt	E+/E+	yes
ER0158	f	Eringer	wild coloured	GG	TT	GG	CC	CC	wt/dup	E+/E+d2	yes
ER0159	f	Eringer	wild coloured	GG	TT	GG	CC	CC	wt/wt	E+/E+	yes
ER0160	f	Eringer	wild coloured	GG	TT	GG	CC	CC	wt/wt	E+/E+	yes
ER0161	f	Eringer	wild coloured	GG	TT	del/G	CC	CC	dup/dup	E+d2/ed2	yes
ER0162	f	Eringer	wild coloured	GG	TT	GG	CC	CC	wt/dup	E+/E+d2	yes
ER0163	f	Eringer	wild coloured	GG	TT	GG	CC	CC	wt/dup	E+/E+d2	yes
ER0164	f	Eringer	wild coloured	GG	TT	GG	CC	CC	wt/wt	E+/E+	yes
ER0165	f	Eringer	wild coloured	GG	TT	GG	CC	CC	wt/dup	E+/E+d2	yes
ER0166	f	Eringer	wild coloured	GG	TT	GG	CC	CC	wt/wt	E+/E+	yes
ER0167	f	Eringer	wild coloured	GG	TT	del/G	CC	CC	wt/wt	E+/e	yes
ER0168	f	Eringer	red	GG	TT	del/del	CC	CC	wt/wt	e/e	yes
ER0169	f	Eringer	wild coloured	GG	TC	GG	CC	CC	wt/wt	ED/E+
ER0170	f	Eringer	wild coloured	GG	TT	GG	CC	CC	wt/wt	E+/E+	yes
ER0171	f	Eringer	wild coloured	GG	TT	GG	CT	CC	wt/wt	E+/ev1	yes
ER0186	f	Eringer	wild coloured	GG	TT	GG	CC	CC	wt/wt	E+/E+
ER0195	f	Eringer	wild coloured	GG	TT	del/G	CC	CC	wt/wt	E+/e
ER0196	f	Eringer	wild coloured	GG	TT	GG	CC	CC	wt/wt	E+/E+
ER0197	f	Eringer	wild coloured	GG	TT	GG	CC	CC	wt/dup	E+/E+d2
ER0219	f	Eringer	wild coloured	GG	TT	GG	CC	CC	wt/wt	E+/E+	yes
ER0220	f	Eringer	wild coloured	GG	TT	del/G	CC	CC	wt/wt	E+/e	yes
ER0227	f	Eringer	black	GG	TC	del/G	CC	CC	wt/wt	ED/e	yes
ER0237	f	Eringer	wild coloured	GG	TT	GG	CC	CC	wt/wt	E+/E+	yes
ER0239	f	Eringer	wild coloured	GG	TT	del/G	CC	CC	wt/wt	E+/e
ER0245	f	Evolener	wild coloured	GG	TT	GG	CC	CT	wt/wt	E+/E+d1
ER0248	f	Eringer	wild coloured	GG	TT	del/G	CC	CT	wt/wt	E+d1/e	yes
ER0280	f	Eringer	black	GG	TC	GG	CC	CC	wt/wt	ED/E+	yes
ER0281	f	Eringer	wild coloured	GG	TT	GG	CC	CC	wt/wt	E+/E+	yes
ER0282	f	Eringer	black	GG	TC	GG	CC	CC	wt/wt	ED/E+	yes
ER0283	f	Eringer	wild coloured	GG	TT	GG	CC	CT	wt/wt	E+/E+d1	yes
ER0284	f	Eringer	black	GG	TC	GG	CC	CT	wt/wt	ED/E+d1	yes
ER0285	f	Eringer	wild coloured	GG	TT	GG	CC	CC	wt/wt	E+/E+	yes
ER0286	f	Eringer	black	GG	TC	GG	CC	CC	wt/wt	ED/E+	yes
ER0287	f	Eringer	wild coloured	GG	TT	GG	CC	CC	wt/wt	E+/E+	yes
ER0289	f	Eringer	black	GG	TC	GG	CC	CC	wt/wt	ED/E+	yes
ER0293	f	Eringer	wild coloured	GG	TT	GG	CC	CC	wt/wt	E+/E+	yes
ER0294	f	Eringer	wild coloured	GG	TT	GG	CC	CC	dup/dup	E+d2/E+d2	yes
ER0295	f	Eringer	black	GG	TC	GG	CC	CC	dup/dup	EDd2/E+d2	yes
ER0296	f	Eringer	wild coloured	GG	TT	del/G	CC	CC	wt/dup	E+/ed2	yes
ER0298	f	Eringer	black	GG	TC	GG	CC	CC	wt/dup	EDd2/E+	yes
ER0299	f	Eringer	wild coloured	GG	TT	del/G	CC	CC	wt/dup	E+/ed2	yes
ER0300	f	Eringer	black	GG	TC	GG	CC	CC	wt/dup	EDd2/E+	yes
ER0301	f	Eringer	wild coloured	GG	TT	GG	CC	CC	wt/dup	E+/E+d2	yes
ER0302	f	Eringer	wild coloured	GG	TT	GG	CC	CC	wt/dup	E+/E+d2	yes
ER0304	f	Eringer	black	GG	CC	GG	CC	CC	wt/wt	ED/ED	yes
ER0305	f	Eringer	wild coloured	GG	TT	GG	CC	CC	wt/wt	E+/E+	yes
ER0306	f	Eringer	black	GG	CC	GG	CC	CC	wt/wt	ED/ED	yes
ER0307	f	Eringer	black	GG	CC	GG	CC	CC	wt/wt	ED/ED	yes
ER0308	f	Eringer	black	GG	TC	GG	CC	CC	wt/wt	ED/E+	yes
ER0309	f	Eringer	black	GG	TC	GG	CC	CC	wt/wt	ED/E+	yes
ER0310	f	Eringer	black	GG	TC	GG	CC	CC	wt/wt	ED/E+	yes
ER0311	f	Eringer	black	GG	TC	GG	CC	CC	wt/wt	ED/E+	yes
ER0312	f	Eringer	wild coloured	GG	TT	GG	CC	CC	wt/wt	E+/E+	yes
ER0313	f	Eringer	black	GG	TC	GG	CC	CC	wt/wt	ED/E+	yes
ER0314	f	Eringer	wild coloured	GG	TT	GG	CC	CC	wt/wt	E+/E+	yes
ER0315	f	Eringer	black	GG	TC	GG	CC	CC	wt/wt	ED/E+	yes
ER0316	f	Eringer	wild coloured	GG	TT	GG	CC	CC	wt/dup	E+/E+d2	yes
ER0317	f	Eringer	black	GG	CC	GG	CC	CC	wt/wt	ED/ED	yes
ER0318	f	Eringer	black	GG	TC	GG	CC	CC	wt/wt	ED/E+	yes
ER0319	f	Eringer	black	GG	TC	GG	CC	CC	wt/wt	ED/E+	yes
ER0320	f	Eringer	black	GG	TC	GG	CC	CC	wt/wt	ED/E+	yes
ER0321	f	Eringer	black	GG	CC	GG	CC	CC	wt/wt	ED/ED	yes
ER0322	f	Eringer	black	GG	TC	GG	CC	CC	wt/wt	ED/E+	yes
ER0323	f	Eringer	wild coloured	GG	TT	GG	CC	CC	wt/wt	E+/E+	yes
ER0324	f	Eringer	black	GG	CC	GG	CC	CC	wt/wt	ED/ED	yes
ER0325	f	Eringer	black	GG	CC	GG	CC	CC	wt/wt	ED/ED	yes
ER0326	f	Eringer	black	GG	CC	GG	CC	CC	wt/wt	ED/ED	yes
ER0327	f	Eringer	wild coloured	GG	TT	GG	CC	CC	wt/wt	E+/E+	yes
ER0328	f	Eringer	black	GG	CC	GG	CC	CC	wt/wt	ED/ED	yes
ER0329	f	Eringer	black	GG	TC	GG	CC	CC	wt/wt	ED/E+	yes
ER0330	f	Eringer	wild coloured	GG	TT	GG	CC	CC	wt/wt	E+/E+	yes
ER0331	f	Eringer	wild coloured	GG	TT	GG	CC	CC	wt/wt	E+/E+	yes
ER0332	f	Eringer	wild coloured	GG	TT	del/G	CC	CC	wt/wt	E+/e	yes
ER0333	f	Eringer	black	GG	CC	GG	CC	CC	wt/wt	ED/ED	yes
ER0334	f	Eringer	black	GG	CC	GG	CC	CC	wt/wt	ED/ED	yes
ER0335	f	Eringer	wild coloured	GG	TT	GG	CC	CC	wt/wt	E+/E+	yes
ER0336	f	Eringer	black	GG	TC	GG	CC	CC	wt/wt	ED/E+	yes
ER0337	f	Eringer	wild coloured	GG	TT	GG	CC	CC	wt/wt	E+/E+	yes
ER0338	f	Eringer	wild coloured	GG	TT	GG	CC	CC	wt/wt	E+/E+	yes
ER0340	f	Eringer	wild coloured	GG	TT	GG	CC	CC	wt/wt	E+/E+	yes
ER0341	f	Eringer	wild coloured	GG	TT	GG	CC	CC	wt/wt	E+/E+	yes
ER0342	f	Eringer	black	GG	TC	GG	CC	CC	wt/wt	ED/E+	yes
ER0343	f	Eringer	black	GG	TC	GG	CC	CC	wt/wt	ED/E+	yes
ER0346	f	Eringer	black	GG	TC	GG	CC	CC	wt/wt	ED/E+	yes
ER0347	f	Eringer	wild coloured	GG	TT	del/G	CC	CC	dup/dup	E+d2/ed2	yes
ER0348	f	Eringer	wild coloured	GG	TT	GG	CC	CC	wt/wt	E+/E+	yes
ER0349	f	Eringer	black	GG	TC	GG	CC	CC	dup/dup	EDd2/E+d2	yes
ER0350	f	Eringer	black	GG	TC	GG	CC	CC	wt/dup	EDd2/E+	yes
ER0351	f	Eringer	black	GG	TC	GG	CC	CC	wt/wt	ED/E+	yes
ER0352	f	Eringer	black	GG	TC	GG	CC	CC	wt/wt	ED/E+	yes
ER0353	f	Eringer	black	GG	TC	GG	CC	CC	wt/wt	ED/E+	yes
ER0354	f	Eringer	black	GG	TC	del/G	CC	CC	wt/wt	ED/e	yes
ER0356	f	Eringer	black	GG	TC	GG	CC	CC	wt/wt	ED/E+	yes
ER0357	f	Eringer	black	GG	TC	GG	CC	CC	wt/wt	ED/E+	yes
ER0358	f	Eringer	wild coloured	GG	TT	del/G	CC	CC	wt/wt	E+/e	yes
ER0359	f	Eringer	black	GG	TC	GG	CC	CC	wt/wt	ED/E+	yes
ER0360	f	Eringer	black	GG	CC	GG	CC	CC	wt/wt	ED/ED	yes
ER0361	f	Eringer	black	GG	TC	GG	CC	CC	wt/wt	ED/E+	yes
ER0362	f	Eringer	wild coloured	GG	TT	GG	CC	CC	wt/dup	E+/E+d2	yes
ER0363	f	Eringer	black	GG	TC	GG	CC	CC	wt/wt	ED/E+	yes
ER0364	f	Eringer	black	GG	TC	GG	CC	CC	wt/dup	EDd2/E+	yes
ER0365	f	Eringer	black	GG	TC	GG	CC	CC	wt/dup	EDd2/E+	yes
ER0432	m	Evolener	wild coloured	GG	TT	GG	CC	CC	wt/wt	E+/E+
ER0433	m	Eringer	wild coloured	GG	TT	GG	CC	CC	wt/wt	E+/E+	yes
ER0434	m	Eringer	wild coloured	GG	TT	del/G	CC	CC	wt/wt	E+/e	yes
ER0435	m	Eringer	wild coloured	GG	TT	GG	CC	CC	wt/wt	E+/E+
ER0466	f	Eringer	wild coloured	GG	TT	GG	CC	CC	wt/dup	E+/E+d2	yes
ER0467	f	Eringer	black	GG	CC	GG	CC	CC	wt/wt	ED/ED	yes
ER0470	f	Eringer	wild coloured	GG	TT	GG	CC	CC	wt/wt	E+/E+	yes
ER0471	f	Eringer	wild coloured	GG	TT	GG	CC	CC	wt/wt	E+/E+	yes
ER0472	f	Eringer	wild coloured	GG	TT	GG	CC	CC	wt/wt	E+/E+	yes
ER0473	f	Eringer	black	GG	CC	GG	CC	CC	wt/wt	ED/ED	yes
ER0475	f	Eringer	wild coloured	GG	TT	GG	CC	CT	wt/wt	E+/E+d1	yes
ER0476	f	Eringer	black	GG	TC	GG	CC	CC	wt/wt	ED/E+	yes
ER0477	m	Eringer	wild coloured	GG	TT	GG	CC	CC	dup/dup	E+d2/E+d2	yes
ER0478	f	Eringer	black	GG	TC	GG	CC	CC	wt/dup	EDd2/E+	yes
ER0479	f	Eringer	black	GG	TC	GG	CC	CC	wt/dup	EDd2/E+	yes
ER0480	f	Eringer	black	GG	TC	GG	CC	CC	wt/wt	ED/E+	yes
ER0481	f	Eringer	black	GG	TC	GG	CC	CC	wt/wt	ED/E+	yes
ER0482	f	Eringer	black	GG	TC	GG	CC	CC	wt/wt	ED/E+	yes
ER0484	f	Eringer	black	GG	CC	GG	CC	CC	wt/wt	ED/ED	yes
ER0486	f	Eringer	black	GG	TC	GG	CC	CC	wt/wt	ED/E+	yes
ER0487	f	Eringer	black	GG	TC	GG	CC	CC	wt/wt	ED/E+	yes
ER0489	f	Eringer	wild coloured	GG	TT	del/G	CC	CC	wt/dup	E+d2/e	yes
ER0490	f	Eringer	black	GG	TC	GG	CC	CC	wt/wt	ED/E+	yes
ER0492	f	Eringer	wild coloured	GG	TT	GG	CC	CC	wt/wt	E+/E+	yes
ER0494	f	Eringer	black	GG	TC	GG	CC	CC	wt/wt	ED/E+	yes
ER0495	f	Eringer	black	GG	TC	GG	CC	CC	wt/wt	ED/E+	yes
ER0498	f	Eringer	black	GA	CC	GG	CC	CC	wt/wt	ED/ev2	yes
ER0499	f	Eringer	wild coloured	GG	TT	GG	CC	CC	wt/wt	E+/E+	yes
ER0501	f	Eringer	black	GG	CC	GG	CC	CC	wt/wt	ED/ED	yes
ER0502	f	Eringer	black	GG	TC	GG	CC	CC	wt/wt	ED/E+	yes
ER0503	f	Eringer	black	GG	TC	GG	CC	CC	wt/dup	EDd2/E+	yes
ER0504	f	Eringer	black	GG	TC	GG	CC	CC	wt/wt	ED/E+	yes
ER0506	f	Eringer	black	GG	TC	GG	CC	CC	wt/wt	ED/E+	yes
ER0508	f	Eringer	black	GG	TC	GG	CC	CC	wt/wt	ED/E+	yes
ER0509	f	Eringer	black	GG	TC	GG	CC	CC	wt/wt	ED/E+	yes
ER0510	f	Eringer	black	GG	TC	GG	CC	CC	wt/dup	EDd2/E+	yes
ER0511	f	Eringer	black	GG	TC	GG	CC	CC	wt/wt	ED/E+	yes
ER0512	f	Eringer	wild coloured	GG	TT	del/G	CC	CC	wt/wt	E+/e	yes
ER0513	f	Eringer	black	GG	TC	GG	CC	CT	wt/wt	ED/E+d1	yes
ER0514	f	Eringer	black	GG	TC	GG	CC	CC	wt/wt	ED/E+	yes
ER0517	f	Eringer	wild coloured	GG	TT	GG	CC	CC	dup/dup	E+d2/E+d2	yes
ER0518	f	Eringer	wild coloured	GG	TT	GG	CC	CC	wt/dup	E+/E+d2	yes
ER0519	f	Eringer	black	GG	TC	GG	CC	CC	wt/wt	ED/E+	yes
ER0523	f	Eringer	black	GG	TC	GG	CC	CC	wt/wt	ED/E+	yes
ER0526	f	Eringer	red	GG	TT	del/del	CC	CC	wt/wt	e/e	yes
ER0527	f	Eringer	wild coloured	GG	TT	GG	CC	CC	wt/dup	E+/E+d2	yes
ER0528	f	Eringer	black	GG	TC	del/G	CC	CC	wt/wt	ED/e	yes
ER0529	f	Eringer	wild coloured	GG	TT	GG	CC	CC	wt/dup	E+/E+d2	yes
ER0530	f	Eringer	black	GG	CC	GG	CC	CC	wt/wt	ED/ED	yes
ER0531	f	Eringer	wild coloured	GG	TT	GG	CC	CC	wt/dup	E+/E+d2	yes
ER0532	f	Eringer	wild coloured	GG	TT	GG	CC	CC	wt/wt	E+/E+	yes
ER0533	f	Eringer	black	GG	CC	GG	CC	CC	wt/wt	ED/ED	yes
ER0534	f	Eringer	black	GG	TC	GG	CC	CC	wt/wt	ED/E+	yes
ER0535	f	Eringer	black	GG	CC	GG	CC	CC	wt/wt	ED/ED	yes
ER0536	f	Eringer	black	GG	TC	GG	CC	CC	wt/wt	ED/E+	yes
ER0537	f	Eringer	black	GG	TC	GG	CC	CC	wt/wt	ED/E+	yes
ER0538	f	Eringer	wild coloured	GG	TT	GG	CC	CC	wt/dup	E+/E+d2	yes
ER0539	f	Eringer	wild coloured	GG	TT	GG	CC	CC	wt/wt	E+/E+	yes
ER0540	f	Eringer	black	GG	TC	GG	CC	CC	wt/dup	ED/E+d2	yes
ER0541	f	Eringer	black	GG	TC	GG	CC	CC	wt/dup	ED/E+d2
ER0542	f	Eringer	wild coloured	GG	TT	GG	CC	CC	wt/dup	E+/E+d2	yes
ER0543	f	Eringer	wild coloured	GG	TT	GG	CC	CC	wt/wt	E+/E+	yes
ER0544	f	Eringer	black	GG	TC	GG	CC	CT	wt/wt	ED/E+d1	yes
ER0545	f	Eringer	wild coloured	GG	TT	GG	CC	CC	wt/wt	E+/E+	yes
ER0546	f	Eringer	black	GG	TC	GG	CC	CC	wt/wt	ED/E+	yes
ER0547	f	Eringer	wild coloured	GG	TT	GG	CC	CT	wt/wt	E+/E+d1	yes
ER0548	f	Eringer	black	GG	CC	GG	CC	CC	wt/wt	ED/ED	yes
ER0549	f	Eringer	wild coloured	GG	TT	GG	CC	CT	wt/dup	E+d1/E+d2	yes
ER0550	f	Eringer	black	GG	TC	GG	CC	CC	wt/dup	ED/E+d2	yes
ER0551	f	Eringer	black	GG	TC	GG	CC	CC	wt/wt	ED/E+	yes
ER0552	f	Eringer	black	GG	TC	GG	CC	CC	wt/wt	ED/E+	yes
ER0553	f	Eringer	wild coloured	GG	TT	GG	CC	CC	wt/wt	E+/E+	yes
ER0554	f	Eringer	wild coloured	GG	TT	GG	CC	CC	wt/wt	E+/E+	yes
ER0555	f	Eringer	black	GG	CC	GG	CC	CC	wt/wt	ED/ED	yes
ER0556	f	Eringer	wild coloured	GG	TT	GG	CC	CC	dup/dup	E+d2/E+d2	yes
ER0557	f	Eringer	black	GG	CC	GG	CC	CC	wt/wt	ED/ED	yes
ER0560	m	Eringer	black	GG	TC	GG	CC	CC	wt/wt	ED/E+	yes
ER0561	f	Eringer	black	GG	TC	GG	CC	CC	wt/wt	ED/E+	yes
ER0562	f	Eringer	black	GG	CC	GG	CC	CC	wt/wt	ED/ED	yes
ER0564	f	Eringer	black	GG	TC	GG	CC	CC	wt/wt	ED/E+	yes
ER0566	f	Eringer	black	GG	TC	GG	CC	CC	wt/wt	ED/E+	yes
ER0568	f	Eringer	black	GG	TC	GG	CC	CT	wt/wt	ED/E+d1	yes
ER0569	f	Eringer	black	GG	TC	GG	CC	CC	wt/dup	ED/E+d2	yes
ER0570	f	Eringer	wild coloured	GG	TT	GG	CC	CC	dup/dup	E+d2/E+d2	yes
ER0571	f	Eringer	black	GG	TC	GG	CC	CC	wt/wt	ED/E+	yes
ER0572	f	Eringer	wild coloured	GG	TT	del/G	CC	CC	wt/wt	E+/e	yes
ER0573	f	Eringer	black	GG	CC	GG	CC	CC	wt/wt	ED/ED	yes
ER0574	f	Eringer	black	GG	CC	GG	CC	CC	wt/wt	ED/ED	yes
ER0578	f	Eringer	wild coloured	GG	TT	del/G	CC	CC	wt/dup	E+d2/e	yes
ER0579	f	Eringer	wild coloured	GG	TT	GG	CC	CC	wt/dup	E+/E+d2	yes
ER0580	f	Eringer	wild coloured	GG	TT	GG	CC	CT	wt/dup	E+d1/E+d2	yes
ER0581	f	Eringer	black	GG	TC	GG	CC	CC	wt/dup	ED/E+d2	yes
ER0582	f	Eringer	wild coloured	GG	TT	GG	CC	CC	wt/dup	E+/E+d2	yes
ER0583	f	Eringer	black	GG	TC	GG	CC	CC	wt/wt	ED/E+	yes
ER0584	f	Eringer	black	GG	TC	GG	CC	CC	wt/wt	ED/E+	yes
ER0585	f	Eringer	black	GG	TC	GG	CC	CC	wt/wt	ED/E+	yes
ER0586	f	Eringer	black	GG	TC	GG	CC	CC	wt/wt	ED/E+	yes
ER0587	f	Eringer	wild coloured	GG	TT	GG	CC	CC	wt/wt	E+/E+	yes
ER0588	f	Eringer	wild coloured	GG	TT	GG	CC	CC	wt/wt	E+/E+	yes
ER0589	f	Eringer	black	GG	TC	GG	CC	CC	wt/wt	ED/E+	yes
ER0590	f	Eringer	wild coloured	GG	TT	GG	CC	CT	wt/dup	E+d1/E+d2	yes
ER0591	f	Eringer	black	GG	TC	GG	CC	CC	wt/dup	ED/E+d2	yes
ER0592	f	Eringer	black	GG	CC	GG	CC	CC	wt/wt	ED/ED	yes
ER0593	f	Eringer	black	GG	TC	GG	CC	CC	wt/wt	ED/E+	yes
ER0594	f	Eringer	wild coloured	GG	TT	GG	CC	CC	wt/wt	E+/E+	yes
ER0595	f	Eringer	black	GG	TC	GG	CC	CC	wt/wt	ED/E+	yes
ER0596	f	Eringer	black	GG	TC	GG	CC	CC	wt/wt	ED/E+	yes
ER0597	f	Eringer	wild coloured	GG	TT	GG	CC	CC	wt/dup	E+/E+d2	yes
ER0598	f	Eringer	wild coloured	GG	TT	del/G	CC	CC	wt/wt	E+/e	yes
ER0600	f	Evolener	wild coloured	GG	TT	GG	CC	CC	wt/wt	E+/E+
ER0601	f	Evolener	black	GG	CC	GG	CC	CC	wt/wt	ED/ED
ER0602	f	Evolener	black	GG	TC	GG	CC	CC	wt/dup	EDd2/E+
ER0603	f	Eringer	black	GG	TC	GG	CC	CC	wt/dup	ED/E+d2	yes
ER0604	f	Eringer	wild coloured	GG	TT	GG	CC	CC	wt/wt	E+/E+	yes
ER0605	f	Eringer	black	GG	TC	GG	CC	CC	wt/dup	ED/E+d2	yes
ER0606	m	Eringer	black	GG	TC	GG	CC	CC	wt/wt	ED/E+	yes
ER0607	f	Eringer	black	GG	TC	GG	CC	CC	wt/wt	ED/E+	yes
ER0608	f	Eringer	wild coloured	GG	TT	GG	CC	CC	wt/wt	E+/E+	yes
ER0609	f	Eringer	wild coloured	GG	TT	GG	CC	CT	wt/wt	E+/E+d1	yes
ER0610	f	Eringer	wild coloured	GG	TT	GG	CC	CC	wt/wt	E+/E+	yes
ER0611	f	Eringer	wild coloured	GG	TT	GG	CC	CT	wt/wt	E+/E+d1	yes
ER0613	f	Eringer	wild coloured	GG	TT	del/G	CC	CC	wt/wt	E+/e	yes
ER0614	f	Eringer	black	GG	CC	GG	CC	CC	wt/wt	ED/ED	yes
ER0615	f	Eringer	black	GG	TC	GG	CC	CC	wt/wt	ED/E+	yes
ER0624	f	Evolener	black	GG	TC	GG	CC	CC	wt/wt	ED/E+	yes
ER0625	m	Eringer	black	GG	TC	GG	CC	CC	wt/wt	ED/E+	yes
ER0626	f	Eringer	black	GG	TC	GG	CC	CC	wt/dup	ED/E+d2	yes
ER0628	f	Evolener	black	GG	TC	GG	CC	CC	wt/dup	EDd2/E+
ER0634	f	Eringer	black	GG	TC	GG	CC	CC	wt/wt	ED/E+	yes
ER0635	f	Eringer	wild coloured	GG	TT	GG	CC	CT	wt/dup	E+d1/E+d2	yes
ER0636	f	Eringer	wild coloured	GG	TT	GG	CC	CC	wt/wt	E+/E+	yes
ER0637	f	Eringer	black	GG	TC	GG	CC	CC	wt/wt	ED/E+	yes
ER0640	f	Eringer	black	GG	TC	GG	CC	CC	wt/wt	ED/E+	yes
ER0641	m	Eringer	black	GG	TC	GG	CC	CT	wt/wt	ED/E+d1	yes
ER0642	f	Eringer	wild coloured	GG	TC	GG	CC	CC	wt/wt	ED/E+	yes
ER0643	f	Eringer	black	GG	TC	GG	CC	CC	wt/wt	ED/E+	yes
ER0644	f	Eringer	black	GG	CC	GG	CC	CC	wt/wt	ED/ED	yes
ER0647	f	Eringer	wild coloured	GG	TT	GG	CC	CC	wt/dup	E+/E+d2	yes
ER0648	f	Eringer	black	GG	TC	del/G	CC	CC	wt/wt	ED/e	yes
ER0651	f	Eringer	wild coloured	GG	TT	GG	CC	CC	wt/dup	E+/E+d2	yes
ER0652	f	Eringer	black	GG	CC	GG	CC	CC	wt/wt	ED/ED	yes
ER0653	f	Eringer	black	GG	TC	del/G	CC	CC	wt/wt	ED/e	yes
ER0654	m	Eringer	black	GG	TC	GG	CC	CC	wt/wt	ED/E+	yes
ER0655	f	Eringer	black	GG	TC	GG	CC	CT	wt/wt	ED/E+d1	yes
ER0656	f	Eringer	black	GG	TC	GG	CC	CC	wt/wt	ED/E+	yes
ER0658	f	Eringer	black	GG	TC	GG	CC	CC	wt/wt	ED/E+	yes
ER0659	f	Eringer	wild coloured	GG	TT	GG	CC	CC	wt/dup	E+/E+d2	yes
ER0661	f	Eringer	black	GG	TC	GG	CC	CC	wt/wt	ED/E+	yes
ER0662	f	Eringer	black	GG	TC	del/G	CC	CC	wt/wt	ED/e	yes
ER0663	f	Eringer	black	GG	TC	GG	CC	CC	wt/wt	ED/E+	yes
ER0664	f	Eringer	black	GG	TC	GG	CC	CC	wt/wt	ED/E+	yes
ER0666	f	Eringer	black	GG	TC	GG	CC	CC	wt/wt	ED/E+	yes
ER0667	f	Eringer	black	GG	TC	GG	CC	CC	wt/dup	ED/E+d2	yes
ER0668	f	Eringer	black	GG	TC	GG	CC	CT	wt/wt	ED/E+d1	yes
ER0671	f	Eringer	wild coloured	GG	TT	GG	CC	CC	wt/wt	E+/E+	yes
ER0673	f	Eringer	black	GG	TC	GG	CC	CC	wt/wt	ED/E+	yes
ER0675	f	Eringer	wild coloured	GG	TT	GG	CC	CC	wt/dup	E+/E+d2	yes
ER0678	f	Eringer	black	GG	CC	GG	CC	CC	wt/wt	ED/ED	yes
ER0681	f	Eringer	black	GG	CC	GG	CC	CC	wt/wt	ED/ED	yes
ER0682	f	Eringer	wild coloured	GG	TT	GG	CC	CC	wt/dup	E+/E+d2	yes
ER0683	f	Eringer	black	GG	TC	GG	CC	CC	wt/wt	ED/E+	yes
ER0684	f	Eringer	wild coloured	GG	TT	del/G	CC	CT	wt/wt	E+d1/e	yes
ER0685	f	Eringer	wild coloured	GG	TT	del/G	CC	CC	wt/wt	E+/e	yes
ER0687	f	Eringer	black	GG	TC	GG	CC	CC	wt/wt	ED/E+	yes
ER0689	f	Eringer	black	GG	TC	GG	CC	CC	wt/wt	ED/E+	yes
ER0692	f	Eringer	black	GG	TC	GG	CC	CC	wt/wt	ED/E+	yes
ER0693	f	Evolener	black	GG	CC	GG	CC	CC	wt/wt	ED/ED	yes
ER0695	f	Eringer	wild coloured	GG	TT	GG	CC	CT	wt/wt	E+/E+d1	yes
ER0697	f	Eringer	black	GG	TC	GG	CC	CC	wt/wt	ED/E+	yes
ER0698	f	Eringer	wild coloured	GG	TT	GG	CC	CC	wt/dup	E+/E+d2	yes
ER0699	f	Eringer	wild coloured	GG	TT	GG	CC	CC	wt/dup	E+/E+d2	yes
ER0701	f	Evolener	black	GG	TC	GG	CC	CC	wt/wt	ED/E+	yes
ER0702	f	Eringer	wild coloured	GG	TT	del/G	CC	CC	wt/dup	E+d2/e	yes
ER0703	f	Evolener	black	GG	TC	GG	CC	CC	wt/wt	ED/E+	yes
ER0704	m	Valdostana VPN-CAST	black	GG	CC	GG	CC	CC	wt/wt	ED/ED	yes
ER0706	f	Eringer	wild coloured	GG	TT	GG	CC	CC	wt/dup	E+/E+d2	yes
ER0709	f	Eringer	black	GG	TC	GG	CC	CC	wt/wt	ED/E+	yes
ER0710	f	Eringer	black	GG	TC	GG	CC	CC	wt/wt	ED/E+
ER0712	f	Eringer	wild coloured	GG	TT	del/G	CC	CC	wt/wt	E+/e	yes
ER0721	m	Evolener	black	GG	TC	GG	CC	CC	dup/dup	EDd2/E+d2	yes
ER0724	m	Evolener	red	GA	TC	GG	CT	CC	wt/wt	ev1/ev2	yes
ER0726	m	Evolener	red	GG	TT	del/G	CT	CC	wt/dup	e/ev1d2	yes
ER0728	m	Evolener	wild coloured	GG	TT	GG	CT	CC	wt/wt	E+/ev1	yes
ER0729	m	Evolener	red	GA	TC	del/G	CC	CC	wt/wt	e/ev2	yes
ER0731	m	Evolener	red	GG	TT	del/G	CT	CC	wt/dup	ev1/ed2	yes
ER0732	m	Evolener	wild coloured	GG	TT	del/G	CC	CC	wt/dup	E+/ed2	yes
ER0733	m	Evolener	black	GG	TC	GG	CC	CC	wt/dup	ED/E+d2	yes
ER0734	m	Evolener	black	GG	TC	GG	CC	CC	wt/dup	ED/E+d2	yes
ER0736	f	Evolener	red	GG	TT	del/G	CT	CC	wt/wt	e/eV1	yes
ER0737	f	Evolener	red	AA	CC	GG	CC	TT	wt/wt	ev2d1/ev2d1	yes
ER0738	f	Evolener	red	GG	TT	GG	TT	CC	wt/wt	ev1/ev1	yes
ER0739	f	Evolener	wild coloured	GG	TT	GG	CC	CC	wt/dup	E+/E+d2	yes
ER0740	f	Evolener	red	GG	TT	GG	TT	CC	wt/wt	ev1/ev1	yes
ER0741	m	Evolener	red	GG	TT	del/G	CT	CC	wt/wt	e/eV1	yes
ER0742	f	Evolener	red	GG	TT	GG	TT	CC	wt/wt	ev1/ev1	yes
ER0743	f	Evolener	red	GG	TT	GG	TT	CC	wt/wt	ev1/ev1	yes
ER0744	f	Evolener	red	GG	TT	GG	TT	CC	wt/wt	ev1/ev1	yes
ER0745	f	Evolener	wild coloured	GG	TT	GG	CT	CC	wt/wt	E+/ev1	yes
ER0746	f	Evolener	red	GG	TT	GG	TT	CC	wt/dup	ev1/ev1d2	yes
ER0748	f	Evolener	black	GA	CC	GG	CC	CC	wt/wt	ED/ev2	yes
ER0749	f	Evolener	black	GG	TC	GG	CT	CC	wt/wt	ED/ev1	yes
ER0750	f	Evolener	red	GG	TT	del/G	CT	CC	wt/wt	e/eV1	yes
ER0751	f	Evolener	red	GG	TT	del/G	CT	CT	wt/wt	e/ev1d1	yes
ER0752	m	Evolener	black	GG	TC	GG	CT	CC	wt/wt	ED/ev1	yes
ER0753	m	Evolener	wild coloured	GG	TT	del/G	CC	CC	wt/wt	E+/e	yes
ER0761	m	Evolener	red	GG	TT	GG	TT	CC	wt/wt	ev1/ev1
ER0763	m	Evolener	wild coloured	GA	TC	GG	CC	CT	wt/wt	E+/ev2d1
ER0764	m	Evolener	red	GA	TC	GG	CT	CC	wt/wt	ev1/ev2
ER0765	m	Evolener	black	GG	TC	del/G	CC	CC	wt/wt	ED/e
ER0766	m	Evolener	red	GA	TC	GG	CT	CC	wt/wt	ev1/ev2
ER0767	m	Evolener	wild coloured	GG	TT	GG	CT	CC	wt/wt	E+/ev1
ER0768	m	Evolener	red	GG	TT	del/G	CT	CC	wt/wt	e/eV1
ER0769	m	Evolener	red	GG	TT	GG	TT	CC	wt/wt	ev1/ev1
ER0770	m	Evolener	red	GG	TT	del/G	CT	CC	wt/wt	e/eV1
ER0771	m	Evolener	red	GG	TT	GG	TT	CC	wt/wt	ev1/ev1
ER0772	m	Evolener	black	GG	CC	GG	CC	CC	wt/wt	ED/ED
ER0773	m	Evolener	wild coloured	GG	TT	GG	CC	CC	wt/wt	E+/E+
ER0774	m	Evolener	wild coloured	GG	TT	GG	CC	CC	wt/dup	E+/E+d2
ER0775	m	Evolener	wild coloured	GG	TT	GG	CT	CC	wt/wt	E+/ev1
ER0776	f	Evolener	red	GG	TT	GG	TT	CC	wt/dup	ev1/ev1d2
ER0777	m	Evolener	red	GG	TT	del/del	CC	CC	wt/wt	e/e
ER0778	m	Evolener	red	GG	TT	del/G	CT	CC	wt/wt	e/eV1
ER0779	m	Evolener	red	GG	TT	del/G	CT	CC	wt/wt	e/eV1
ER0780	m	Evolener	wild coloured	GG	TT	del/G	CC	CT	wt/wt	E+d1/e
ER0781	m	Evolener	red	GG	TT	GG	TT	CC	wt/wt	ev1/ev1
ER0782	m	Evolener	wild coloured	GG	TT	GG	CT	CC	wt/wt	E+/ev1
ER0784	m	Evolener	wild coloured	GG	TT	GG	CC	CC	wt/wt	E+/E+
ER0785	f	Evolener	wild coloured	GG	TT	GG	CT	TT	wt/wt	E+d1/ev1d1
ER0786	f	Evolener	black	GG	TC	GG	CT	CC	wt/wt	ED/ev1
ER0787	f	Evolener	wild coloured	GA	TC	GG	CC	CT	wt/wt	E+/ev2d1
ER0788	f	Evolener	red	GA	TC	del/G	CC	CC	wt/wt	e/ev2
ER0789	f	Evolener	wild coloured	GA	TC	GG	CC	CT	wt/wt	E+/ev2d1
ER0790	f	Evolener	black	GG	TC	del/G	CC	CC	wt/wt	ED/e
ER0791	f	Evolener	wild coloured	GG	TT	GG	CT	CC	wt/wt	E+/ev1
ER0792	f	Evolener	wild coloured	GA	TC	GG	CC	CT	wt/wt	E+/ev2d1
ER0793	f	Evolener	red	GA	TC	del/G	CC	CC	wt/wt	e/ev2
ER0794	f	Evolener	red	GG	TT	del/G	CT	CC	wt/wt	e/eV1
ER0795	f	Evolener	red	GG	TT	del/G	CT	CC	wt/wt	e/eV1
ER0796	m	Evolener	red	GA	TC	GG	CT	CC	wt/wt	ev1/ev2
ER0797	m	Evolener	wild coloured	GG	TT	del/G	CC	CT	wt/wt	E+d1/e
ER0798	m	Evolener	red	GG	TT	del/del	CC	CC	wt/wt	e/e
ER0799	m	Evolener	red	GA	TC	GG	CT	CC	wt/wt	ev1/ev2
ER1004	m	Valdostana VPN-CAST	wild coloured	GG	TT	del/G	CC	CC	wt/wt	E+/e	yes
ER1005	m	Valdostana VPN-CAST	black	GG	TC	GG	CC	CC	wt/wt	ED/E+	yes
ER1006	m	Valdostana VPN-CAST	black	GG	TC	GG	CC	CC	wt/wt	ED/E+	yes
ER1009	m	Valdostana VPN-CAST	black	GG	TC	GG	CC	CC	wt/wt	ED/E+	yes
ER1010	m	Valdostana VPN-CAST	wild coloured	GG	TT	GG	CC	CC	wt/dup	E+/E+d2	yes
ER1011	m	Valdostana VPN-CAST	black	GG	CC	GG	CC	CC	wt/wt	ED/ED	yes
ER1012	m	Valdostana VPN-CAST	wild coloured	GG	TT	del/G	CC	CC	wt/wt	E+/e	yes
ER1013	m	Valdostana VPN-CAST	black	GG	TC	GG	CC	CC	wt/wt	ED/E+	yes
ER1014	m	Valdostana VPN-CAST	wild coloured	GG	TT	del/G	CC	CC	wt/wt	E+/e	yes
ER1015	m	Valdostana VPN-CAST	wild coloured	GG	TT	del/G	CC	CC	wt/dup	E+/ed2	yes
ER1017	m	Valdostana VPN-CAST	wild coloured	GG	TT	GG	CC	CC	wt/dup	E+/E+d2	yes
ER1018	m	Valdostana VPN-CAST	wild coloured	GG	TT	GG	CC	CC	wt/dup	E+/E+d2	yes
ER1019	m	Valdostana VPN-CAST	red	GG	TT	del/del	CC	CC	wt/wt	e/e	yes
ER1020	m	Valdostana VPN-CAST	black	GG	CC	GG	CC	CC	wt/wt	ED/ED	yes
ER1024	m	Valdostana VPN-CAST	black	GG	TC	GG	CC	CC	wt/wt	ED/E+	yes
ER1025	m	Valdostana VPN-CAST	black	GG	TC	GG	CC	CT	wt/wt	ED/E+d1	yes
ER1026	m	Valdostana VPN-CAST	black	GG	TC	del/G	CC	CC	wt/wt	ED/e	yes
ER1027	m	Valdostana VPN-CAST	black	GG	CC	GG	CC	CC	wt/wt	ED/ED	yes
ER1029	m	Valdostana VPN-CAST	black	GG	CC	GG	CC	CC	wt/wt	ED/ED	yes
ER1030	m	Valdostana VPN-CAST	black	GG	TC	del/G	CC	CC	wt/wt	ED/e	yes
ER1031	m	Valdostana VPN-CAST	black	GG	CC	GG	CC	CC	wt/wt	ED/ED	yes
ER1034	m	Valdostana VPN-CAST	black	GG	CC	GG	CC	CC	wt/wt	ED/ED	yes
ER1035	m	Valdostana VPN-CAST	wild coloured	GG	TT	GG	CC	CT	wt/wt	E+/E+d1	yes
ER1036	m	Valdostana VPN-CAST	black	GG	CC	GG	CC	CC	wt/wt	ED/ED	yes
ER1037	m	Valdostana VPN-CAST	wild coloured	GG	TT	GG	CC	CC	wt/wt	E+/E+	yes
ER1038	m	Valdostana VPN-CAST	black	GG	CC	GG	CC	CC	wt/wt	ED/ED	yes
ER1039	m	Valdostana VPN-CAST	wild coloured	GG	TT	GG	CC	CT	wt/wt	E+/E+d1	yes
ER1040	m	Valdostana VPN-CAST	wild coloured	GG	TT	GG	CC	CC	wt/wt	E+/E+	yes
ER1041	m	Valdostana VPN-CAST	black	GG	CC	GG	CC	CC	wt/wt	ED/ED	yes
ER1042	m	Valdostana VPN-CAST	black	GG	TC	del/G	CC	CC	wt/wt	ED/e	yes
ER1043	m	Valdostana VPN-CAST	black	GG	CC	GG	CC	CC	wt/wt	ED/ED	yes
ER1044	m	Eringer	black	GG	TC	GG	CC	CC	wt/wt	ED/E+	yes
ER1045	m	Eringer	black	GG	TC	GG	CC	CC	wt/wt	ED/E+	yes
ER1047	m	Eringer	black	GG	TC	GG	CC	CC	wt/wt	ED/E+	yes
ER1050	m	Eringer	black	GG	TC	GG	CC	CC	wt/wt	ED/E+	yes
ER1051	m	Eringer	wild coloured	GG	TT	GG	CC	CC	wt/wt	E+/E+	yes
ER1053	m	Eringer	black	GG	CC	GG	CC	CC	wt/wt	ED/ED	yes
ER1054	m	Eringer	black	GG	TC	GG	CC	CC	wt/wt	ED/E+	yes
ER1060	m	Eringer	black	GG	TC	GG	CC	CC	wt/wt	ED/E+	yes
ER1061	m	Eringer	wild coloured	GG	TT	del/G	CC	CC	wt/wt	E+/e	yes
ER1066	f	Evolener	wild coloured	GG	TT	GG	CT	CC	wt/wt	E+/ev1	yes
ER1067	f	Evolener	red	GG	TT	del/G	CT	CC	wt/wt	e/eV1	yes
ER1068	f	Evolener	wild coloured	GG	TT	del/G	CC	CC	wt/wt	E+/e
ER1069	f	Evolener	red	GG	TT	GG	TT	CC	wt/wt	ev1/ev1	yes
ER1070	f	Evolener	red	GA	TC	GG	CT	CC	wt/wt	ev1/ev2
ER1071	f	Evolener	red	GA	TC	GG	CT	CC	wt/wt	ev1/ev2
ER1073	f	Evolener	red	GG	TT	del/G	CT	CC	wt/wt	e/eV1
ER1076	m	Evolener	wild coloured	GG	TT	GG	CT	CC	wt/wt	E+/ev1
ER1077	f	Evolener	red	GG	TT	GG	TT	CC	wt/wt	ev1/ev1	yes
ER1078	f	Evolener	wild coloured	GG	TT	GG	CT	TT	wt/wt	E+d1/ev1d1	yes
ER1079	f	Evolener	red	AA	CC	GG	CC	CC	wt/wt	ev2/ev2
ER1080	f	Evolener	red	GA	TC	GG	CT	CC	wt/wt	ev1/ev2	yes
ER1081	f	Evolener	red	GG	TT	GG	TT	CC	wt/wt	ev1/ev1	yes
ER1083	f	Evolener	red	GG	TT	del/G	CT	CC	wt/wt	e/eV1
ER1085	m	Evolener	wild coloured	GG	TT	del/G	CC	CC	wt/wt	E+/e
ER1087	f	Evolener	wild coloured	GG	TT	del/G	CC	CC	wt/dup	E+d2/e	yes
ER1088	f	Evolener	wild coloured	GG	TT	GG	CT	TT	wt/wt	E+d1/ev1d1	yes
ER1089	f	Evolener	wild coloured	GG	TT	GG	CT	CC	dup/dup	E+d2/ev1d2	yes
ER1090	f	Evolener	wild coloured	GG	TT	GG	CC	CC	wt/dup	E+/E+d2
ER1091	f	Evolener	red	GG	TT	GG	TT	CC	wt/wt	ev1/ev1	yes
ER1092	f	Evolener	wild coloured	GG	TT	GG	CT	TT	wt/wt	E+d1/ev1d1	yes
ER1093	f	Evolener	red	GG	TT	GG	TT	CC	wt/wt	ev1/ev1
ER1123	f	Evolener	wild coloured	GG	TT	GG	CT	TT	wt/wt	E+d1/ev1d1	yes
ER1124	f	Evolener	black	GG	TC	GG	CT	CC	wt/wt	ED/ev1	yes
ER1125	f	Evolener	red	GG	TT	GG	TT	CC	wt/wt	ev1/ev1	yes
ER1126	f	Evolener	wild coloured	GG	TT	del/G	CC	CT	wt/wt	E+d1/e	yes
ER1127	f	Evolener	wild coloured	GG	TT	del/G	CC	CC	wt/wt	E+/e	yes
ER1128	f	Evolener	red	GG	TT	del/G	CT	CC	wt/wt	e/eV1	yes
ER1130	f	Evolener	red	GA	TC	del/G	CC	CC	wt/wt	e/ev2	yes
ER1131	f	Evolener	red	GG	TT	del/G	CT	CC	wt/wt	e/eV1
ER1132	f	Evolener	red	GG	TT	GG	TT	CC	wt/wt	ev1/ev1
ER1133	m	Evolener	wild coloured	GG	TT	del/G	CC	CT	wt/wt	E+d1/e
ER1134	m	Evolener	red	GA	TC	del/G	CC	CC	wt/wt	e/ev2
ER1136	m	Evolener	red	GA	TC	del/G	CC	CC	wt/wt	e/ev2
ER1137	m	Evolener	red	GG	TT	GG	TT	CC	wt/wt	ev1/ev1
ER1138	f	Evolener	red	GG	TT	del/G	CT	CC	wt/wt	e/eV1
ER1139	f	Evolener	red	GG	TT	del/del	CC	CC	wt/wt	e/e
ER1141	m	Evolener	black	GG	TC	GG	CT	CC	wt/wt	ED/ev1
ER1149	f	Evolener	red	GA	TC	GG	CT	CC	wt/wt	ev1/ev2
ER1150	f	Evolener	red	GA	TC	GG	CT	CC	wt/wt	ev1/ev2
ER1154	f	Eringer	black	GG	TC	GG	CC	CC	wt/dup	EDd2/E+	yes
ER1157	f	Evolener	red	GG	TT	del/G	CT	CC	wt/wt	e/eV1	yes
ER1158	f	Evolener	red	GG	TT	del/del	CC	CC	wt/wt	e/e	yes
ER1159	m	Evolener	red	GG	TT	del/del	CC	CC	wt/wt	e/e
ER1160	m	Evolener	black	GG	TC	del/G	CC	CC	wt/wt	ED/e
ER1161	f	Evolener	wild coloured	GG	TT	GG	CC	CC	wt/wt	E+/E+	yes
ER1162	f	Evolener	red	GG	TT	del/G	CT	CC	wt/wt	e/eV1	yes
ER1163	f	Evolener	red	GG	TT	del/del	CC	CC	wt/wt	e/e	yes
ER1165	f	Evolener	red	GA	TC	del/G	CC	CC	wt/wt	e/ev2	yes
ER1167	f	Evolener	black	GG	TC	del/G	CC	CC	wt/wt	ED/e
ER1168	f	Evolener	wild coloured	GG	TT	GG	CT	CC	wt/wt	E+/ev1
ER1170	f	Evolener	wild coloured	GG	TT	del/G	CC	CC	wt/wt	E+/e	yes
ER1171	f	Evolener	red	GA	TC	del/G	CC	CC	wt/wt	e/ev2	yes
ER1172	f	Evolener	red	GG	TT	del/G	CT	CC	wt/wt	e/eV1	yes
ER1173	f	Evolener	wild coloured	GG	TT	del/G	CC	CC	wt/wt	E+/e
ER1174	f	Evolener	wild coloured	GG	TT	GG	CC	CT	wt/wt	E+/E+d1
ER1175	f	Evolener	wild coloured	GG	TT	GG	CT	CC	wt/wt	E+/ev1	yes
ER1176	f	Evolener	red	GG	TT	GG	TT	CC	wt/wt	ev1/ev1	yes
ER1177	f	Evolener	wild coloured	GG	TT	del/G	CC	CT	wt/wt	E+d1/e
ER1178	f	Evolener	wild coloured	GG	TT	GG	CC	CT	wt/wt	E+/E+d1
ER1179	m	Evolener	red	GA	TC	del/G	CC	CC	wt/wt	e/ev2
ER1180	f	Evolener	wild coloured	GG	TT	del/G	CC	CC	wt/wt	E+/e	yes
ER1181	f	Evolener	red	GG	TT	GG	TT	CC	wt/wt	ev1/ev1
ER1182	f	Evolener	wild coloured	GG	TT	GG	CC	CT	wt/dup	E+d1/E+d2	yes
ER1183	f	Evolener	wild coloured	GG	TT	GG	CC	CC	wt/dup	E+/E+d2	yes
ER1184	f	Evolener	black	GG	TC	del/G	CC	CC	wt/wt	ED/e
ER1199	f	Eringer	wild coloured	GG	TT	del/G	CC	CC	wt/wt	E+/e
ER1203	m	Eringer	wild coloured	GG	TT	GG	CC	CC	wt/wt	E+/E+
ER1206	m	Eringer	wild coloured	GG	TT	GG	CC	CC	wt/wt	E+/E+
ER1208	m	Eringer	black	GG	TC	GG	CC	CC	wt/wt	ED/E+
ER1209	m	Eringer	wild coloured	GG	TT	GG	CC	CC	wt/dup	E+/E+d2
ER1210	m	Eringer	black	GG	TC	GG	CC	CT	wt/wt	ED/E+d1
ER1211	m	Eringer	wild coloured	GG	TT	GG	CC	CC	wt/wt	E+/E+
ER1212	m	Eringer	wild coloured	GG	TT	GG	CC	CC	dup/dup	E+d2/E+d2
ER1214	f	Eringer	wild coloured	GG	TT	GG	CC	CC	wt/dup	E+/E+d2
ER1215	f	Eringer	wild coloured	GG	TT	GG	CC	CC	dup/dup	E+d2/E+d2
ER1216	f	Eringer	wild coloured	GG	TT	GG	CC	CC	wt/dup	E+/E+d2
ER1217	m	Eringer	wild coloured	GG	TT	GG	CC	CC	wt/dup	E+/E+d2
ER1218	m	Eringer	wild coloured	GG	TT	GG	CC	CC	dup/dup	E+d2/E+d2
ER1219	f	Eringer	wild coloured	GG	TT	del/G	CC	CC	wt/wt	E+/e
ER1220	f	Eringer	wild coloured	GG	TC	GG	CC	CC	wt/dup	EDd2/E+
ER1222	f	Eringer	black	GG	TC	GG	CC	CC	wt/wt	ED/E+
ER1223	f	Eringer	black	GG	TC	Gdel	CC	CC	wt/wt	ED/e
ER1224	f	Eringer	wild coloured	GG	TT	GG	CC	CC	wt/dup	E+/E+d2
ER1232	m	Evolener	red	GG	TT	GG	TT	CC	wt/wt	ev1/ev1
ER1233	m	Evolener	red	GA	TC	GG	CT	CC	wt/wt	ev1/ev2
ER1234	m	Evolener	wild coloured	GG	TT	GG	CT	CT	wt/wt	ev1d1/E+
ER1235	m	Evolener	black	GG	TC	GG	CT	CC	wt/wt	ED/ev1
ER1236	f	Evolener	red	GA	TC	GG	CT	CC	wt/wt	ev1/ev2	yes
ER1237	m	Evolener	red	GA	TC	GG	CT	CC	wt/wt	ev1/ev2
