# Supplementary material for: Identification of two new recessive MC1R alleles in red‐coloured Evolèner cattle and other breeds
Source: Anim Genet. 2022 Apr 22;53(3):427–35. doi: 10.1111/age.13206 (PMC9373916; doi:10.1111/age.13206)
Supplement: Supplementary file 3 — Table S2 [file AGE-53-427-s002.xlsx]

## Sheet: Tabelle1
chr	rs	ps	n_miss	allele1	allele0	af	beta	se	logl_H1	l_remle	l_mle	p_wald	p_lrt	p_score
18	ARS-BFGL-NGS-31386	14208633	1	B	A	0.346	-1.06605	0.0486931	-361.395	1.33115	1.3978	4.31553e-70	2.31083e-64	3.25468e-36
18	BOVINEHD1800004685	14544866	1	A	B	0.349	-1.03974	0.0490834	-365.617	1.75965	1.8554	4.92868e-67	1.59813e-62	7.31949e-36
18	BOVINEHD1800019530	14547561	0	B	A	0.352	-1.0333	0.0491199	-367.606	1.66958	1.75883	2.11655e-66	1.17626e-61	1.65904e-35
18	ARS-BFGL-NGS-5931	14988936	1	A	B	0.392	-0.936626	0.0496195	-378.918	6.31661	6.58402	4.51611e-57	1.00457e-56	1.0058e-34
18	ARS-BFGL-NGS-24837	14503218	6	B	A	0.482	-0.905187	0.0541575	-401.043	5.44905	5.69698	8.74554e-48	4.49151e-47	7.54411e-31
18	ARS-BFGL-NGS-114211	15099438	1	A	B	0.37	-0.869746	0.0597754	-420.57	7.69351	8.11217	1.08849e-38	1.50579e-38	3.06347e-27
18	BOVINEHD1800004777	15057726	1	B	A	0.475	0.740804	0.0555397	-432.792	6.14885	6.49692	9.42543e-34	3.30384e-33	2.31813e-24
18	ARS-BFGL-NGS-64922	15389799	1	A	B	0.468	-0.653488	0.057507	-449.715	7.40325	7.8589	4.47473e-26	8.43022e-26	2.89474e-20
18	BTA-42522-NO-RS	15039844	2	A	B	0.48	-0.653535	0.0610118	-454.526	9.77544	10.4064	1.1401e-23	1.0832e-23	4.11066e-19
18	BOVINEHD1800004580	14000931	1	B	A	0.473	0.63768	0.0591149	-454.462	7.74329	8.26817	6.05399e-24	1.01516e-23	5.12493e-19
18	BOVINEHD1800005233	16779114	0	A	B	0.403	-0.665694	0.0639432	-458.964	5.52653	5.89185	1.38642e-22	9.5927e-22	1.85599e-17
18	BOVINEHD1800005377	17321788	1	B	A	0.499	-0.585208	0.0570487	-459.962	5.81393	6.19618	4.85209e-22	2.62861e-21	3.29196e-17
18	ARS-BFGL-NGS-89344	17319650	0	B	A	0.499	-0.585188	0.0570491	-459.965	5.81376	6.19601	4.86906e-22	2.63823e-21	3.30018e-17
18	BOVINEHD1800004566	13933188	0	B	A	0.49	0.58138	0.0601135	-463.594	7.56695	8.10735	5.4132e-20	1.0356e-19	2.32712e-16
18	ARS-BFGL-NGS-114779	18192027	4	A	B	0.444	-0.575277	0.0594338	-464.509	5.91688	6.29925	5.0846e-20	2.61301e-19	7.43547e-16
18	BOVINEHD1800005338	17176697	0	A	B	0.463	0.556435	0.0580705	-465.09	6.15508	6.5634	1.0938e-19	4.70559e-19	1.01539e-15
18	BOVINEHD1800005048	16096455	0	A	B	0.423	0.554117	0.0594541	-466.115	8.10274	8.62222	8.41496e-19	1.32889e-18	1.28325e-15
18	BTA-121118-NO-RS	15069718	0	A	B	0.381	0.571205	0.0618144	-466.39	9.28197	9.90506	1.55148e-18	1.75483e-18	1.28374e-15
18	BOVINEHD1800005102	16301576	3	B	A	0.398	0.551626	0.0594137	-466.256	8.5093	9.06647	1.10736e-18	1.53166e-18	1.31398e-15
18	BOVINEHD1800005057	16148199	1	B	A	0.424	0.547984	0.06101	-468.703	8.03996	8.55806	1.11282e-17	1.82761e-17	8.33646e-15
18	BOVINEHD1800004803	15163041	1	B	A	0.344	0.548103	0.0630306	-470.279	10.334	11.0336	9.42133e-17	9.03635e-17	1.92365e-14
18	BOVINEHD1800005095	16272176	1	B	A	0.397	0.538549	0.0609381	-469.83	7.89573	8.42931	3.28545e-17	5.73203e-17	1.92402e-14
18	BOVINEHD1800005399	17399669	1	B	A	0.478	0.553648	0.0626931	-470.037	7.50784	8.01445	3.4503e-17	7.06974e-17	2.44186e-14
18	BOVINEHD1800004609	14133636	0	A	B	0.374	0.54325	0.0622989	-470.732	7.80694	8.35742	7.87498e-17	1.43011e-16	3.71674e-14
18	BOVINEHD4100013477	15093464	1	A	B	0.304	0.57099	0.0677967	-472.171	11.1493	11.915	6.97286e-16	6.15588e-16	7.42657e-14
18	ARS-BFGL-NGS-99590	17295414	0	A	B	0.465	0.510683	0.0591957	-472.101	6.45584	6.91216	1.56422e-16	5.73326e-16	1.46107e-13
18	ARS-BFGL-NGS-99436	18294473	4	A	B	0.443	-0.517862	0.0617643	-472.932	8.46666	9.27762	9.14888e-16	1.33254e-15	1.5282e-13
18	HAPMAP39998-BTA-42612	17540948	1	A	B	0.478	0.495956	0.060528	-474.399	8.12942	8.68481	3.58137e-15	5.91112e-15	5.61549e-13
18	ARS-BFGL-NGS-28825	14058919	0	A	B	0.33	0.541255	0.0671409	-475.038	9.12043	9.77032	9.12006e-15	1.13139e-14	7.69399e-13
18	BOVINEHD1800004855	15419263	2	A	B	0.331	0.517047	0.0652762	-475.832	10.0152	10.7014	2.43292e-14	2.53762e-14	1.30016e-12
18	ARS-BFGL-BAC-33135	15883183	4	B	A	0.495	-0.529392	0.0656018	-475.557	7.40214	7.93274	8.60318e-15	1.91774e-14	1.56302e-12
18	BOVINEHD1800004266	12652420	0	B	A	0.495	-0.488245	0.0620887	-476.178	10.316	11.0554	3.61581e-14	3.60772e-14	1.64582e-12
18	BOVINEHD1800004665	14431159	1	A	B	0.413	0.503402	0.0643129	-476.567	9.4887	10.1669	4.64296e-14	5.35946e-14	2.40996e-12
18	BOVINEHD1800005348	17194576	0	B	A	0.427	0.480405	0.060685	-476.451	7.79566	8.32523	2.51102e-14	4.75986e-14	2.95354e-12
18	ARS-BFGL-NGS-107392	17343527	0	B	A	0.455	0.486256	0.0603416	-476.125	6.49929	6.96454	9.31993e-15	3.41562e-14	3.12146e-12
18	BOVINEHD1800004798	15128853	1	A	B	0.392	0.486155	0.0633223	-477.363	10.9376	11.7146	1.29356e-13	1.20451e-13	3.99352e-12
18	BOVINEHD1800004358	13170290	1	B	A	0.47	-0.492113	0.0635207	-477.317	8.64018	9.25677	8.04051e-14	1.14878e-13	4.86864e-12
18	BOVINEHD1800005691	18226082	2	A	B	0.463	-0.476869	0.0626256	-477.841	10.4183	11.4517	1.97944e-13	1.95893e-13	5.79536e-12
18	BOVINEHD1800005794	18573252	1	B	A	0.467	-0.468545	0.0608816	-477.743	8.35962	9.17623	1.14038e-13	1.77234e-13	6.33225e-12
18	BOVINEHD1800004895	15561600	0	A	B	0.46	0.51282	0.065477	-477.373	7.03488	7.54953	4.49582e-14	1.21584e-13	7.04488e-12
18	BOVINEHD1800004769	15046386	0	A	B	0.391	0.478371	0.0633811	-478.266	10.6168	11.3723	3.10786e-13	3.01893e-13	8.29266e-12
18	BOVINEHD1800005663	18161120	1	A	B	0.4	0.48204	0.0639574	-478.482	9.65439	10.5742	3.33784e-13	3.75958e-13	1.01115e-11
18	ARS-BFGL-NGS-2638	17497121	0	B	A	0.39	0.467556	0.0622572	-478.892	8.67664	9.27602	3.99349e-13	5.70845e-13	1.70049e-11
18	UA-IFASA-8043	13346768	2	A	B	0.461	0.47467	0.0635213	-479.068	8.93627	9.5685	5.12692e-13	6.83471e-13	1.87237e-11
18	BOVINEHD1800004636	14255581	0	B	A	0.324	0.525168	0.0706042	-479.267	9.04574	9.69533	6.44498e-13	8.36939e-13	2.14224e-11
18	BOVINEHD1800005449	17515871	0	A	B	0.39	0.475462	0.0644054	-480.099	7.61275	8.14175	9.32785e-13	1.95439e-12	5.54028e-11
18	ARS-BFGL-NGS-7750	13197861	2	B	A	0.373	0.473793	0.0658564	-480.641	10.0781	10.7881	3.18889e-12	3.39474e-12	5.80414e-11
18	BOVINEHD1800004771	15048372	2	B	A	0.331	0.465172	0.0655036	-481.548	8.62633	9.22555	5.80229e-12	8.56378e-12	1.47331e-10
18	ARS-BFGL-NGS-81231	17234805	0	B	A	0.403	0.448633	0.062607	-481.615	7.34041	7.85821	3.83357e-12	9.17411e-12	2.02275e-10
18	BOVINEHD1800005097	16281913	0	B	A	0.356	0.456384	0.0655113	-482.28	9.06331	9.7145	1.371e-11	1.80803e-11	2.48318e-10
18	BOVINEHD1800004819	15323949	0	A	B	0.417	0.441844	0.0645739	-482.699	11.3414	12.1211	2.98864e-11	2.77315e-11	2.88282e-10
18	BTA-42606-NO-RS	19698301	2	B	A	0.419	-0.433703	0.0634469	-482.805	10.6372	11.7455	3.11754e-11	3.09248e-11	3.15491e-10
18	HAPMAP44238-BTA-42338	14401871	4	A	B	0.186	0.526821	0.0777129	-483.267	9.88612	10.576	4.43288e-11	4.95824e-11	5.11478e-10
18	ARS-BFGL-NGS-112592	18267940	4	A	B	0.445	0.43249	0.0628988	-483.033	8.37636	8.94621	2.42388e-11	3.90257e-11	5.28629e-10
18	BOVINEHD1800005718	18301051	0	B	A	0.394	0.442315	0.0647377	-483.193	8.74276	9.34491	3.18169e-11	4.59469e-11	5.61878e-10
18	BOVINEHD1800004600	14095339	2	B	A	0.32	0.478661	0.0717921	-483.7	12.3797	13.5015	8.82192e-11	7.71759e-11	6.45022e-10
18	BOVINEHD1800006023	19390967	1	A	B	0.481	-0.399107	0.0612174	-484.626	11.5452	12.6874	2.16361e-10	1.98956e-10	1.41065e-09
18	HAPMAP58715-RS29021176	13109858	1	B	A	0.454	0.436679	0.0659195	-484.381	9.02224	9.66207	1.14626e-10	1.54901e-10	1.44572e-09
18	BOVINEHD1800004828	15374121	0	A	B	0.34	0.411392	0.0638122	-485.2	10.2255	10.9588	3.34193e-10	3.58069e-10	2.50728e-09
18	BOVINEHD1800004468	13556350	1	B	A	0.235	0.468261	0.0731246	-485.45	10.2446	10.9941	4.32455e-10	4.62716e-10	3.08412e-09
18	BOVINEHD1800004554	13872067	0	B	A	0.413	-0.433578	0.0679175	-485.522	10.564	11.3074	4.86076e-10	4.98319e-10	3.20826e-09
18	BOVINEHD1800005205	16666308	4	A	B	0.487	0.420984	0.0657998	-485.686	9.15855	9.81852	4.47207e-10	5.89616e-10	4.27446e-09
18	BOVINEHD1800003193	9197261	0	B	A	0.246	-0.46514	0.072823	-485.734	9.22449	9.86491	4.76415e-10	6.19195e-10	4.43185e-09
18	BOVINEHD1800004618	14175526	2	A	B	0.194	0.488998	0.077797	-486.005	11.3747	12.3321	8.66971e-10	8.17076e-10	4.5914e-09
18	BOVINEHD1800005881	18871747	0	A	B	0.461	-0.414305	0.0639401	-485.625	7.80268	8.3414	2.74945e-10	5.53882e-10	5.2958e-09
18	BOVINEHD1800004493	13617791	0	B	A	0.408	-0.438316	0.0701908	-486.271	11.0477	11.8203	1.1009e-09	1.07382e-09	5.90576e-09
18	ARS-BFGL-NGS-109919	17159355	0	A	B	0.365	0.398798	0.0631285	-486.421	8.21224	8.80654	7.2002e-10	1.25258e-09	9.41193e-09
18	BOVINEHD1800005760	18412474	0	B	A	0.431	0.398584	0.0634589	-486.745	7.88992	8.46936	8.90539e-10	1.74645e-09	1.32189e-08
18	BOVINEHD1800005172	16571042	0	B	A	0.327	0.400055	0.065872	-487.254	10.8948	11.6592	2.95414e-09	2.94407e-09	1.39287e-08
18	BOVINEHD1800005353	17214079	0	A	B	0.379	0.39233	0.0631915	-487.003	8.33319	8.93435	1.35722e-09	2.27684e-09	1.52095e-08
18	BOVINEHD1800004497	13623153	0	A	B	0.492	-0.386288	0.0641753	-487.545	10.9818	11.7584	4.01295e-09	3.9715e-09	1.78091e-08
18	BOVINEHD1800004237	12502409	0	A	B	0.324	0.384254	0.0642558	-487.673	12.248	13.1484	5.00614e-09	4.52751e-09	1.90853e-08
18	ARS-BFGL-NGS-102077	11774889	0	B	A	0.231	0.429126	0.0716488	-487.867	9.83165	10.5523	4.75223e-09	5.52792e-09	2.57934e-08
18	BOVINEHD1800003728	10464529	0	A	B	0.323	0.404019	0.0684972	-488.202	11.0517	11.8231	7.90968e-09	7.8047e-09	3.15432e-08
18	ARS-BFGL-NGS-13478	7181692	0	A	B	0.134	-0.553275	0.0947737	-488.476	11.7378	12.5417	1.10612e-08	1.03455e-08	3.89661e-08
18	BOVINEHD1800005826	18667519	1	B	A	0.48	0.392473	0.0654194	-488.121	8.51378	9.10404	4.49062e-09	7.17598e-09	3.94093e-08
18	BOVINEHD1800005827	18673333	1	B	A	0.48	0.392473	0.0654194	-488.121	8.51378	9.10404	4.49062e-09	7.17598e-09	3.94093e-08
18	BOVINEHD1800004586	14031967	0	A	B	0.12	-0.598617	0.101825	-488.43	10.0849	10.8199	8.81192e-09	9.86054e-09	4.10405e-08
18	BOVINEHD4100013492	17227932	0	A	B	0.374	0.377805	0.063255	-488.219	8.679	9.30895	5.21673e-09	7.93665e-09	4.11627e-08
18	ARS-BFGL-NGS-111479	19173818	3	A	B	0.41	0.361908	0.0612628	-488.373	9.52736	10.2176	7.51712e-09	9.30371e-09	4.17022e-08
18	BOVINEHD1800002714	7882803	0	A	B	0.154	-0.521668	0.0895149	-488.652	10.4667	11.2077	1.16964e-08	1.2393e-08	4.85444e-08
18	BOVINEHD1800019538	14837991	1	B	A	0.205	0.454758	0.0775746	-488.645	9.40123	10.1069	9.66717e-09	1.23033e-08	5.33975e-08
18	BOVINEHD1800006284	20317038	0	A	B	0.49	0.379945	0.0642295	-488.539	8.66079	9.26854	7.19085e-09	1.10285e-08	5.52361e-08
18	ARS-BFGL-NGS-23457	16515915	0	B	A	0.298	0.391708	0.0679395	-488.925	10.9856	11.7703	1.64568e-08	1.64222e-08	5.96358e-08
18	BOVINEHD1800004716	14746515	0	B	A	0.205	0.450684	0.0775136	-488.895	9.44188	10.1514	1.25976e-08	1.59209e-08	6.6254e-08
18	BOVINEHD1800004724	14789032	0	B	A	0.205	0.450684	0.0775136	-488.895	9.44188	10.1514	1.25976e-08	1.59209e-08	6.6254e-08
18	BOVINEHD1800006020	19373924	1	A	B	0.449	0.344361	0.0602256	-489.118	11.6833	12.7439	2.13416e-08	2.00228e-08	6.81205e-08
18	ARS-BFGL-NGS-116678	12491673	0	B	A	0.33	0.369078	0.0644372	-489.117	11.0791	11.9071	2.02284e-08	2.00074e-08	7.0079e-08
18	BOVINEHD1800004140	12069150	0	B	A	0.327	0.39026	0.067655	-489.036	10.0119	10.7492	1.62042e-08	1.84132e-08	7.07026e-08
18	ARS-BFGL-NGS-64629	16836655	0	A	B	0.36	0.372406	0.0647716	-489.151	9.93353	10.6488	1.79622e-08	2.07086e-08	7.90524e-08
18	BOVINEHD1800005509	17732724	0	A	B	0.207	0.443547	0.0771832	-489.174	9.88411	10.5937	1.82427e-08	2.12204e-08	8.11131e-08
18	BOVINEHD1800005257	16858355	0	A	B	0.359	0.368739	0.0647295	-489.404	10.105	10.833	2.3946e-08	2.68786e-08	9.72749e-08
18	BOVINEHD1800005176	16587597	1	A	B	0.332	0.381996	0.0670979	-489.457	9.89358	10.6163	2.44063e-08	2.83836e-08	1.04012e-07
18	BOVINEHD1800006435	20740702	2	B	A	0.458	-0.372453	0.065184	-489.524	9.03342	9.71054	2.18088e-08	3.04324e-08	1.22086e-07
18	BOVINEHD1800005478	17618985	0	A	B	0.391	0.362237	0.0647067	-489.789	11.1905	12.0051	4.06721e-08	3.99936e-08	1.268e-07
18	BOVINEHD1800004751	14956716	0	A	B	0.128	0.525002	0.0925913	-489.642	9.54828	10.229	2.76387e-08	3.43734e-08	1.28015e-07
18	BOVINEHD1800004740	14925912	0	A	B	0.129	0.518921	0.0924893	-489.911	9.7767	10.4732	3.80482e-08	4.53529e-08	1.58395e-07
18	BOVINEHD1800004741	14932558	0	A	B	0.129	0.518921	0.0924893	-489.911	9.7767	10.4732	3.80482e-08	4.53529e-08	1.58395e-07
18	BOVINEHD1800004391	13286155	2	B	A	0.168	0.446553	0.081048	-490.171	12.4158	13.3443	6.50205e-08	5.93188e-08	1.72853e-07
18	BOVINEHD1800006199	20004273	0	B	A	0.402	-0.364418	0.0648638	-490.068	8.87564	9.51383	3.65327e-08	5.33433e-08	2.05961e-07
18	BOVINEHD1800005124	16398414	0	B	A	0.319	0.376954	0.068807	-490.454	10.7366	11.5115	7.66686e-08	7.94165e-08	2.36043e-07
18	BOVINEHD1800004523	13707032	1	A	B	0.415	-0.385483	0.0706369	-490.579	10.5966	11.3489	8.56673e-08	9.03921e-08	2.66957e-07
18	HAPMAP40350-BTA-42599	19523182	0	A	B	0.48	0.345986	0.062756	-490.597	8.93858	9.58055	6.38478e-08	9.2031e-08	3.28574e-07
18	HAPMAP48757-BTA-42449	12988265	0	B	A	0.467	0.36259	0.0674051	-490.981	10.5427	11.3024	1.2854e-07	1.36845e-07	3.8515e-07
18	BOVINEHD1800005128	16411161	0	B	A	0.279	0.369207	0.0693496	-491.192	11.1587	11.9651	1.71008e-07	1.70205e-07	4.47973e-07
18	BOVINEHD1800005147	16479323	0	A	B	0.279	0.369207	0.0693496	-491.192	11.1587	11.9651	1.71008e-07	1.70205e-07	4.47973e-07
18	BOVINEHD1800004338	13033959	2	A	B	0.464	0.362222	0.0680453	-491.291	10.3216	11.0656	1.71547e-07	1.88659e-07	5.19564e-07
18	ARS-BFGL-NGS-119270	17988032	0	A	B	0.356	0.349366	0.0655795	-491.313	10.042	10.7724	1.67956e-07	1.92895e-07	5.43064e-07
18	BOVINEHD1800004825	15358455	0	B	A	0.313	0.352341	0.0668128	-491.512	10.516	11.2885	2.2114e-07	2.37017e-07	6.23547e-07
18	BOVINEHD1800006009	19323102	4	A	B	0.481	-0.334727	0.0630075	-491.516	9.34904	10.0362	1.81263e-07	2.38168e-07	7.06941e-07
18	ARS-BFGL-NGS-111477	8349174	0	A	B	0.167	-0.458083	0.0881669	-491.8	11.4537	12.274	3.28043e-07	3.19651e-07	7.69107e-07
18	BOVINEHD1800004182	12204769	0	A	B	0.299	-0.379485	0.0733361	-491.932	11.1185	11.9274	3.64611e-07	3.66105e-07	8.79151e-07
18	ARS-BFGL-NGS-115466	10002426	10	A	B	0.416	-0.336015	0.0647752	-491.991	10.1253	10.8579	3.41901e-07	3.89232e-07	1.0001e-06
18	BOVINEHD1800006278	20283975	0	B	A	0.366	-0.345892	0.0658191	-491.863	9.076	9.728	2.42785e-07	3.41061e-07	1.0166e-06
18	BOVINEHD1800003020	8739065	2	B	A	0.481	0.310072	0.0605034	-492.163	11.2285	12.0329	4.67416e-07	4.65162e-07	1.08225e-06
18	BOVINEHD1800005902	18962980	0	A	B	0.261	0.388615	0.0743468	-491.998	9.0924	9.75916	2.7998e-07	3.92056e-07	1.13766e-06
18	ARS-BFGL-NGS-36231	13238432	12	B	A	0.445	0.357168	0.0697086	-492.205	10.8479	11.6556	4.70068e-07	4.86054e-07	1.14536e-06
18	HAPMAP24479-BTA-132095	16693956	1	A	B	0.284	0.343236	0.0672937	-492.269	11.3483	12.182	5.27343e-07	5.1951e-07	1.18497e-06
18	BOVINEHD1800006017	19361510	2	B	A	0.429	-0.306602	0.0607681	-492.52	11.4583	12.5707	6.92172e-07	6.73947e-07	1.46857e-06
18	BOVINEHD1800005374	17312738	0	A	B	0.26	0.354631	0.0699917	-492.482	10.8208	11.5985	6.23259e-07	6.48044e-07	1.48424e-06
18	ARS-BFGL-NGS-63156	25709879	2	A	B	0.296	-0.372973	0.0743743	-492.592	13.2703	14.8014	8.0426e-07	7.26322e-07	1.57787e-06
18	BOVINEHD1800006468	20924777	3	A	B	0.441	0.323316	0.0634079	-492.472	9.80529	10.5217	5.3149e-07	6.41225e-07	1.60495e-06
18	ARS-BFGL-NGS-55981	16869103	1	B	A	0.27	0.364393	0.0726375	-492.687	11.1577	11.9539	7.97285e-07	8.01584e-07	1.75886e-06
18	BOVINEHD1800004160	12120541	0	A	B	0.312	-0.351719	0.0701182	-492.69	11.1456	11.9576	7.99289e-07	8.04378e-07	1.76252e-06
18	HAPMAP57194-RS29021671	20736454	3	A	B	0.455	-0.334858	0.065905	-492.629	9.4387	10.1452	5.81175e-07	7.5478e-07	1.92758e-06
18	BOVINEHD1800006359	20499681	2	A	B	0.27	-0.378698	0.0761563	-493.062	9.87345	10.5669	9.87673e-07	1.18269e-06	2.76506e-06
18	ARS-BFGL-BAC-33749	17659879	0	A	B	0.269	0.350487	0.0696924	-492.966	9.04201	9.70553	7.5011e-07	1.07129e-06	2.80105e-06
18	BOVINEHD1800005242	16809413	0	B	A	0.263	0.353699	0.0728003	-493.415	11.2818	12.0902	1.71016e-06	1.70803e-06	3.4303e-06
18	BOVINEHD1800006035	19419528	0	A	B	0.319	0.331773	0.0672582	-493.365	9.27364	9.95324	1.19751e-06	1.62245e-06	3.92576e-06
18	BOVINEHD1800007000	22795397	2	A	B	0.275	-0.351735	0.0728453	-493.62	10.6364	11.3739	1.97195e-06	2.11331e-06	4.32959e-06
18	BOVINEHD1800005058	16158001	1	A	B	0.205	0.365196	0.0762165	-493.742	11.0469	11.8685	2.34802e-06	2.40141e-06	4.69981e-06
18	BOVINEHD1800003734	10478499	17	A	B	0.294	0.377981	0.0787148	-493.731	10.7134	11.5157	2.23635e-06	2.37222e-06	4.74544e-06
18	BOVINEHD1800003097	8996540	0	B	A	0.479	0.304608	0.0639129	-493.823	11.4633	12.2993	2.64792e-06	2.61146e-06	4.97394e-06
18	BOVINEHD1800005411	17432137	0	A	B	0.165	0.401207	0.0837231	-493.784	10.6457	11.4255	2.34241e-06	2.50765e-06	5.0193e-06
18	HAPMAP51448-BTA-42579	18822874	2	B	A	0.353	0.325843	0.0671072	-493.724	9.2739	9.9522	1.73416e-06	2.35549e-06	5.49854e-06
18	HAPMAP49167-BTA-42531	16402220	1	A	B	0.292	0.330015	0.0701118	-494.154	10.7667	11.5633	3.48705e-06	3.68749e-06	7.03305e-06
18	BOVINEHD1800004446	13454044	1	A	B	0.205	0.365782	0.0781929	-494.215	11.4927	12.3497	3.98897e-06	3.9326e-06	7.17607e-06
18	BOVINEHD1800005831	18701819	0	A	B	0.413	0.320446	0.0670965	-494.047	9.46665	10.1584	2.52763e-06	3.29848e-06	7.23639e-06
18	ARS-BFGL-NGS-100633	6569028	0	A	B	0.126	-0.46207	0.0990491	-494.248	11.8892	12.7324	4.23322e-06	4.06791e-06	7.31906e-06
18	BOVINEHD1800006114	19719634	0	A	B	0.462	-0.304658	0.0644393	-494.172	9.96275	10.6951	3.16482e-06	3.75765e-06	7.67185e-06
18	ARS-BFGL-BAC-35698	19264846	0	B	A	0.056	-0.681885	0.147694	-494.423	12.9422	13.8817	5.28084e-06	4.88278e-06	8.57752e-06
18	BOVINEHD1800006118	19738288	0	A	B	0.461	-0.30361	0.0647021	-494.32	10.027	10.7635	3.73054e-06	4.386e-06	8.7633e-06
18	BOVINEHD1800002875	8254430	0	A	B	0.234	0.357836	0.0776651	-494.472	12.5984	13.4965	5.51336e-06	5.14195e-06	8.96751e-06
18	HAPMAP36367-SCAFFOLD205017_9206	17380202	0	A	B	0.141	0.411416	0.0887251	-494.438	11.0238	11.8295	4.8165e-06	4.96185e-06	9.05775e-06
18	ARS-BFGL-NGS-64457	12784439	0	B	A	0.4	-0.3037	0.0658442	-494.49	11.7215	12.5731	5.38957e-06	5.23929e-06	9.23288e-06
18	BOVINEHD1800019478	7792744	0	B	A	0.374	0.313039	0.0685402	-494.638	13.0654	14.0114	6.61841e-06	6.11634e-06	1.05318e-05
18	BOVINEHD1800006425	20719677	2	A	B	0.412	-0.302862	0.0665851	-494.754	11.9036	13.0813	7.20343e-06	6.90224e-06	1.17235e-05
18	HAPMAP59947-RS29015120	9867308	0	A	B	0.356	-0.296092	0.0652686	-494.812	11.8719	12.743	7.60323e-06	7.33433e-06	1.24656e-05
18	HAPMAP48331-BTA-42464	13305495	3	A	B	0.132	0.419716	0.0925475	-494.822	11.7971	12.6923	7.65029e-06	7.41023e-06	1.25941e-05
18	BOVINEHD1800007688	24917983	2	B	A	0.345	-0.318245	0.0703523	-494.82	13.6353	15.038	8.05817e-06	7.39446e-06	1.27455e-05
18	ARS-BFGL-NGS-12302	16307788	0	A	B	0.244	0.326393	0.0716584	-494.854	10.5275	11.3017	6.99963e-06	7.66417e-06	1.38797e-05
18	ARS-BFGL-NGS-32712	11537285	2	B	A	0.274	0.323945	0.0724218	-495.068	12.2151	13.1317	1.01025e-05	9.58534e-06	1.5792e-05
18	BOVINEHD1800005317	17074365	0	B	A	0.36	0.304929	0.0682272	-495.125	11.5083	12.3521	1.02713e-05	1.01776e-05	1.69732e-05
18	HAPMAP36626-SCAFFOLD265042_14918	11087325	0	A	B	0.186	0.357638	0.0805839	-495.202	12.676	13.6107	1.17973e-05	1.10245e-05	1.79067e-05
18	ARS-BFGL-NGS-53913	18344555	2	B	A	0.226	0.356588	0.0805989	-495.314	11.557	12.3867	1.25416e-05	1.24005e-05	2.02982e-05
23	BOVINEHD2300005871	22199484	10	A	B	0.351	0.310231	0.0705042	-495.365	12.5157	13.521	1.39423e-05	1.30875e-05	2.09285e-05
18	BOVINEHD1800005786	18524761	1	A	B	0.292	0.319603	0.0712751	-495.255	9.8872	10.6287	9.61721e-06	1.16606e-05	2.15033e-05
18	BOVINEHD1800005779	18471115	0	B	A	0.294	0.318568	0.0712256	-495.292	9.95786	10.7041	1.01194e-05	1.21214e-05	2.21122e-05
18	BOVINEHD1800004955	15775541	0	B	A	0.106	0.446582	0.10184	-495.457	11.8916	12.7881	1.48935e-05	1.44032e-05	2.29981e-05
18	BOVINEHD1800006028	19402176	3	A	B	0.44	-0.289794	0.0654101	-495.413	10.3496	11.0878	1.22042e-05	1.37541e-05	2.41142e-05
18	BTA-44438-NO-RS	9290487	0	B	A	0.288	-0.310652	0.0709608	-495.511	11.5388	12.3825	1.53791e-05	1.52468e-05	2.44942e-05
18	BTA-42763-NO-RS	21077410	0	A	B	0.495	0.283055	0.0638074	-495.43	10.0682	10.8137	1.19021e-05	1.40099e-05	2.50023e-05
18	ARS-BFGL-NGS-4996	14115136	1	A	B	0.237	0.335032	0.0769888	-495.641	11.2665	12.088	1.72342e-05	1.74839e-05	2.80999e-05
18	BOVINEHD4100013448	11047019	0	A	B	0.182	0.350974	0.0818015	-495.813	12.9422	13.8938	2.24524e-05	2.09386e-05	3.22189e-05
18	ARS-BFGL-NGS-36246	13396915	0	B	A	0.226	0.323689	0.0754509	-495.869	11.6201	12.4877	2.25008e-05	2.22152e-05	3.44338e-05
18	ARS-BFGL-NGS-39730	17454837	1	B	A	0.354	0.284461	0.0666229	-495.943	11.7773	12.6473	2.45551e-05	2.40012e-05	3.6801e-05
18	BOVINEHD1800005281	16946892	1	A	B	0.356	0.289571	0.068252	-496.059	11.689	12.5508	2.75628e-05	2.7118e-05	4.12722e-05
2	BOVINEHD0200037784	130005328	1	A	B	0.352	0.287081	0.0680333	-496.099	13.0288	14.1695	3.03882e-05	2.82731e-05	4.25595e-05
18	BOVINEHD1800006013	19346050	0	B	A	0.053	-0.645363	0.153065	-496.121	12.751	13.6798	3.08366e-05	2.89337e-05	4.3254e-05
18	BOVINEHD1800003447	9719616	0	A	B	0.386	-0.27273	0.0640326	-496.08	10.7063	11.4883	2.56812e-05	2.77291e-05	4.42951e-05
4	BOVINEHD0400031513	110103466	0	A	B	0.104	0.43276	0.102432	-496.133	11.6604	12.5435	2.97343e-05	2.93171e-05	4.43256e-05
18	BOVINEHD1800005236	16792442	1	B	A	0.352	0.300519	0.0710132	-496.134	11.2793	12.1251	2.88592e-05	2.93371e-05	4.50143e-05
18	BOVINEHD1800004467	13549995	0	B	A	0.404	0.275625	0.0655704	-496.229	11.5391	12.3829	3.25496e-05	3.24196e-05	4.88785e-05
18	HAPMAP40737-BTA-44406	7840467	0	A	B	0.346	0.288696	0.0693495	-496.332	12.9516	13.9016	3.86183e-05	3.61264e-05	5.31434e-05
18	BOVINEHD1800004471	13575788	0	B	A	0.395	0.273732	0.0656434	-496.354	11.6822	12.536	3.74877e-05	3.69832e-05	5.49035e-05
18	BOVINEHD1800005595	18011275	3	B	A	0.349	0.297536	0.0699736	-496.245	9.7845	10.4781	2.64743e-05	3.29813e-05	5.70064e-05
18	ARS-BFGL-NGS-115886	18403181	0	B	A	0.34	0.29594	0.0692904	-496.227	9.47278	10.1836	2.44194e-05	3.23573e-05	5.75458e-05
18	BOVINEHD1800005765	18422590	0	B	A	0.34	0.29594	0.0692904	-496.227	9.47278	10.1836	2.44194e-05	3.23573e-05	5.75458e-05
18	BOVINEHD1800003030	8791144	8	B	A	0.204	0.309005	0.0748128	-496.502	11.846	12.6895	4.42486e-05	4.32423e-05	6.31627e-05
18	ARS-BFGL-NGS-115234	13136171	0	A	B	0.114	-0.433613	0.105185	-496.526	11.9648	12.876	4.57431e-05	4.43558e-05	6.43724e-05
18	BOVINEHD1800005122	16383296	0	B	A	0.27	0.296564	0.0719993	-496.586	11.3016	12.1457	4.63958e-05	4.72081e-05	6.97058e-05
18	HAPMAP48667-BTA-16502	20531300	0	B	A	0.318	-0.299836	0.0720279	-496.528	10.267	11.0214	3.86417e-05	4.44386e-05	7.08736e-05
18	BOVINEHD1800002693	7756076	4	B	A	0.42	0.263253	0.0644616	-496.657	12.4809	13.4073	5.3664e-05	5.09047e-05	7.27052e-05
18	BOVINEHD1800002927	8398145	1	A	B	0.316	-0.285083	0.0699848	-496.749	11.5095	12.3574	5.6013e-05	5.6112e-05	8.10708e-05
18	ARS-BFGL-NGS-111013	12102021	0	A	B	0.332	-0.281782	0.0694575	-496.791	11.8661	12.7462	5.99701e-05	5.86188e-05	8.34812e-05
23	BOVINEHD2300013411	46198969	0	A	B	0.33	0.283928	0.0695103	-496.758	10.9166	11.7319	5.3483e-05	5.66076e-05	8.41029e-05
18	BOVINEHD1800006511	21100573	0	A	B	0.466	0.263558	0.0645063	-496.776	10.7146	11.5159	5.32474e-05	5.7695e-05	8.67589e-05
18	BOVINEHD1800003688	10341635	0	B	A	0.131	0.391697	0.0970649	-496.9	11.4941	12.3192	6.54908e-05	6.57627e-05	9.40793e-05
18	BOVINEHD1800004764	15023735	0	A	B	0.186	0.333124	0.0821542	-496.896	10.7242	11.5304	6.04731e-05	6.54867e-05	9.74962e-05
23	BOVINEHD2300013409	46190375	1	B	A	0.329	0.281233	0.069618	-496.935	10.9084	11.7236	6.43626e-05	6.82685e-05	0.000100055
18	BOVINEHD1800003017	8718023	0	B	A	0.424	-0.259225	0.0646819	-496.986	11.7952	12.6744	7.33282e-05	7.20674e-05	0.000101228
18	BOVINEHD1800005746	18373582	0	A	B	0.287	0.294488	0.0724762	-496.912	10.3441	11.1117	5.84282e-05	6.66066e-05	0.000102144
18	BOVINEHD1800004738	14898873	0	B	A	0.261	0.304648	0.0756576	-497.012	10.6698	11.4628	6.78734e-05	7.40813e-05	0.000109788
18	BOVINEHD1800006239	20172980	1	B	A	0.487	-0.254402	0.0642517	-497.154	12.0684	13.1767	8.91343e-05	8.60347e-05	0.000118243
18	BOVINEHD1800006746	21957681	2	B	A	0.419	-0.258761	0.0652227	-497.177	11.3138	12.1409	8.63443e-05	8.81568e-05	0.00012426
18	BOVINEHD1800003086	8970290	0	B	A	0.381	-0.267312	0.0674854	-497.204	11.2738	12.1144	8.85682e-05	9.07323e-05	0.000127726
27	BOVINEHD2700005833	20465016	2	A	B	0.487	0.264621	0.0668424	-497.21	11.2938	12.1601	8.93402e-05	9.13242e-05	0.000128163
18	BTB-00695596	7425496	0	B	A	0.292	0.266816	0.068239	-497.342	12.1262	13.0343	0.000108645	0.000105019	0.000142538
18	HAPMAP47004-BTA-42343	13857900	1	A	B	0.495	-0.263613	0.0674166	-497.389	11.3804	12.232	0.000108569	0.000110349	0.000152374
18	BOVINEHD1800004451	13478168	2	B	A	0.154	0.347238	0.0896859	-497.493	11.9938	12.8907	0.000126488	0.000123255	0.000165777
18	BOVINEHD1800004089	11867793	0	B	A	0.191	0.303447	0.0781753	-497.482	11.5601	12.4263	0.000121624	0.00012188	0.000166037
1	BOVINEHD0100040531	141668756	1	A	B	0.234	0.303532	0.078186	-497.503	11.2784	12.1136	0.000121355	0.00012457	0.000171422
4	BOVINEHD0400032426	112551883	2	A	B	0.308	0.263594	0.0681742	-497.548	11.4441	12.298	0.00012913	0.000130673	0.000177936
22	BOVINEHD2200013078	45191855	0	A	B	0.067	-0.495906	0.128306	-497.585	11.0789	11.9011	0.000129868	0.000135931	0.000187853
18	ARS-BFGL-NGS-23434	9731259	0	A	B	0.402	0.252135	0.0655019	-497.616	11.4063	12.2347	0.000138181	0.000140408	0.000190785
24	BOVINEHD2400008458	31067147	0	A	B	0.273	0.276576	0.0720444	-497.632	11.713	12.569	0.000143899	0.000142846	0.000191652
18	BOVINEHD1800003498	9847144	0	A	B	0.097	0.410208	0.106334	-497.614	11.0602	11.8871	0.000133665	0.000140162	0.000193474
18	ARS-BFGL-NGS-21074	18772590	1	B	A	0.297	0.270446	0.0700669	-497.631	10.8073	11.7285	0.000132563	0.000142646	0.000197212
18	BOVINEHD1800002614	7496634	1	B	A	0.315	0.260802	0.0684956	-497.698	13.0871	14.0432	0.000162701	0.000153195	0.000202848
15	BOVINEHD1500024459	83362064	2	B	A	0.315	0.271843	0.0713788	-497.692	13.8748	15.0688	0.000162135	0.000152227	0.000206765
27	BOVINEHD2700005830	20454167	0	B	A	0.491	0.255915	0.0668653	-497.71	11.239	12.102	0.000150615	0.000155256	0.000210469
18	ARS-BFGL-NGS-20054	20150966	0	A	B	0.063	-0.544114	0.143339	-497.752	12.5418	13.4652	0.000170196	0.000162294	0.000213075
18	ARS-BFGL-NGS-2590	18889566	0	A	B	0.412	0.264131	0.0677697	-497.629	9.83646	10.5632	0.000114208	0.00014238	0.000218347
28	BOVINEHD2800008491	32248506	0	A	B	0.227	-0.293786	0.0775148	-497.826	11.5138	12.3817	0.000174173	0.000175595	0.000233589
18	BOVINEHD1800002750	7952519	1	A	B	0.396	-0.26071	0.0685882	-497.814	11.1707	12.0019	0.000166857	0.000173316	0.000234501
2	BOVINEHD0200037758	129904293	1	B	A	0.482	-0.247914	0.0658677	-497.868	12.6139	13.5337	0.000192797	0.000183569	0.000239032
24	BTB-01258194	31133584	0	A	B	0.269	0.271853	0.0722941	-497.918	11.7703	12.6296	0.000195382	0.000193587	0.000254037
18	ARS-BFGL-NGS-114438	13455012	2	A	B	0.152	0.337866	0.0899928	-497.928	11.9596	12.8523	0.000199955	0.000195778	0.000255359
18	ARS-BFGL-NGS-10744	11748656	1	A	B	0.091	0.411292	0.109553	-497.93	11.9444	12.8358	0.000200016	0.000196019	0.000255731
19	BOVINEHD1900002294	8433537	0	A	B	0.494	0.25	0.0666972	-497.939	12.2038	13.1302	0.000204693	0.000197905	0.000256867
3	BOVINEHD0300034787	119267047	1	B	A	0.209	0.289217	0.0771219	-497.942	12.0037	12.8926	0.000203252	0.000198523	0.000258532
18	BOVINEHD1800008014	26026875	2	B	A	0.353	-0.277656	0.0724315	-497.835	10.0398	10.7689	0.000147101	0.000177276	0.000262397
23	BTB-00868129	46538985	0	A	B	0.265	0.266581	0.0709904	-497.969	11.3273	12.1702	0.000199336	0.000204338	0.00027135
23	BTB-00867599	46010729	0	A	B	0.278	0.272676	0.0727442	-497.979	11.5021	12.3723	0.000204581	0.000206646	0.000272018
18	BOVINEHD1800004052	11685716	0	A	B	0.48	-0.241365	0.0645789	-497.999	11.7938	12.676	0.000213344	0.000211095	0.000275048
28	HAPMAP38041-BTA-64824	13522294	0	B	A	0.479	-0.24357	0.0642786	-497.934	10.473	11.2637	0.000174694	0.000196983	0.000276527
18	ARS-BFGL-NGS-43282	10041432	1	B	A	0.497	-0.240536	0.0640979	-497.988	11.1997	12.0493	0.000201292	0.000208672	0.000278219
18	BOVINEHD1800003588	10042732	0	A	B	0.497	-0.240518	0.0640972	-497.989	11.2001	12.0497	0.000201483	0.000208865	0.000278454
18	BTA-94677-NO-RS	19979748	4	A	B	0.097	-0.426387	0.114849	-498.097	11.6683	12.548	0.000234723	0.000234356	0.000304317
27	BOVINEHD2700005834	20466862	1	B	A	0.438	-0.242706	0.0654074	-498.1	11.7311	12.6245	0.000236427	0.000235007	0.000304425
21	BOVINEHD2100020439	70000656	0	B	A	0.265	-0.281893	0.0762839	-498.133	12.1309	13.0592	0.000250673	0.000243454	0.000312013
6	ARS-BFGL-NGS-103502	113466625	3	B	A	0.476	0.235135	0.0637853	-498.147	12.6793	13.6003	0.000259359	0.000246944	0.00031544
18	ARS-BFGL-NGS-107817	13061132	0	A	B	0.246	0.275614	0.0745418	-498.157	11.5904	12.448	0.000248655	0.000249838	0.000324186
23	BOVINEHD2300001945	7684782	3	A	B	0.19	0.316379	0.0856921	-498.194	11.3634	12.2077	0.00025381	0.000259764	0.000339193
18	BOVINEHD1800007881	25672119	1	A	B	0.392	0.269336	0.0709539	-498.061	9.55015	10.2657	0.000170246	0.00022537	0.000346544
10	BOVINEHD1000022931	80510810	0	A	B	0.078	-0.437619	0.11932	-498.257	11.6911	12.5719	0.000278433	0.000277827	0.000356672
18	BTA-42525-NO-RS	16379647	0	A	B	0.264	0.275373	0.0751525	-498.264	11.7813	12.6605	0.000282059	0.000279821	0.000358215
29	BOVINEHD2900007215	24860829	0	B	A	0.086	-0.431887	0.117251	-498.245	11.1222	11.9861	0.000262248	0.000274318	0.000360224
18	BOVINEHD1800005887	18894378	0	A	B	0.407	0.254566	0.0678103	-498.144	9.93304	10.6706	0.000200176	0.000246253	0.000360234
7	BOVINEHD0700018811	64740112	1	A	B	0.327	-0.262313	0.0714798	-498.217	14.9306	16.4731	0.000276202	0.000266157	0.000367874
18	ARS-BFGL-NGS-113664	9582369	0	A	B	0.25	0.259539	0.0712838	-498.323	12.222	13.1329	0.00030789	0.000298209	0.000377013
18	BOVINEHD1800009408	30614057	1	B	A	0.439	-0.247082	0.0681734	-498.353	13.3808	14.6399	0.000327689	0.000307788	0.000393521
18	BTB-00703990	16654560	1	A	B	0.215	0.287798	0.0781224	-498.32	10.4427	11.2314	0.000261753	0.000297254	0.000407899
11	BOVINEHD1100011931	40693141	0	A	B	0.071	-0.413911	0.114583	-498.398	13.5222	14.5428	0.000342695	0.000323061	0.000412149
18	BOVINEHD1800018831	64818519	0	A	B	0.109	0.355025	0.0985268	-498.462	12.1061	12.9877	0.000354396	0.000345645	0.000433851
18	BOVINEHD1800003077	8948201	0	A	B	0.178	0.296367	0.0823985	-498.466	12.59	13.5253	0.00036318	0.00034725	0.000434123
18	ARS-BFGL-NGS-8204	18093362	0	B	A	0.398	0.23468	0.0635845	-498.355	10.0376	10.7915	0.000254985	0.000308539	0.000438979
18	BOVINEHD1800004315	12900042	0	A	B	0.479	0.241958	0.0670952	-498.476	11.6692	12.5456	0.00035065	0.000350945	0.000444449
18	BOVINEHD1800006228	20115604	3	A	B	0.463	-0.244388	0.0666137	-498.4	10.26	11.0268	0.000277254	0.000323713	0.000449833
18	ARS-BFGL-NGS-56541	18599268	0	A	B	0.215	0.270901	0.075219	-498.502	11.5309	12.3887	0.000356829	0.000360894	0.00045873
4	BOVINEHD0400009726	34235449	0	A	B	0.194	-0.301404	0.08435	-498.536	13.2011	14.1802	0.000396256	0.000374464	0.000469319
18	BOVINEHD1800005364	17257945	0	A	B	0.125	0.356725	0.0985033	-498.513	10.678	11.475	0.00033122	0.000365179	0.000486027
18	BOVINEHD1800019573	20821485	0	A	B	0.302	0.255761	0.0709568	-498.542	10.9519	11.7572	0.00035292	0.000376897	0.00049234
18	ARS-BFGL-NGS-69002	11200241	1	B	A	0.287	0.251182	0.0705612	-498.599	12.4493	13.3977	0.000416505	0.000400262	0.000496148
18	BOVINEHD1800002848	8217729	0	B	A	0.221	-0.28658	0.0804483	-498.602	12.1612	13.0439	0.000412647	0.000401819	0.000499367
4	BOVINEHD0400034581	118157916	0	A	B	0.071	-0.425007	0.119455	-498.61	12.3131	13.2409	0.000419418	0.000405325	0.000502423
8	BOVINEHD0800010194	34274335	0	B	A	0.283	0.265141	0.0745941	-498.62	12.3759	13.2893	0.000424756	0.000409666	0.000507326
18	BOVINEHD1800004085	11840353	0	A	B	0.043	0.581716	0.163416	-498.63	11.7895	12.6725	0.000416553	0.000413998	0.000517284
18	BTA-120109-NO-RS	20429741	0	A	B	0.337	0.240543	0.0676505	-498.646	11.7708	12.6348	0.000422838	0.000420958	0.000526058
8	BOVINEHD0800001718	5310354	0	A	B	0.202	-0.287809	0.0811211	-498.662	11.9581	12.8502	0.00043513	0.000428219	0.00053182
15	BOVINEHD1500023711	81482471	2	B	A	0.491	0.237434	0.0668936	-498.625	14.3501	15.6685	0.000432684	0.000411552	0.000536672
18	BOVINEHD1800003812	10712891	1	B	A	0.295	0.244364	0.0687193	-498.66	11.5336	12.393	0.000422387	0.000427613	0.000537877
3	BOVINEHD0300004392	13565540	0	A	B	0.289	0.2624	0.0735636	-498.654	11.1547	11.9828	0.000405565	0.000424486	0.00054345
18	BOVINEHD1800004156	12109828	0	B	A	0.41	-0.233424	0.0656365	-498.671	11.3866	12.232	0.000421852	0.000432322	0.000546721
18	ARS-BFGL-NGS-112231	23949849	1	A	B	0.423	0.235816	0.0669431	-498.716	12.7783	13.8801	0.000477352	0.000453726	0.000559323
23	HAPMAP42588-BTA-56723	44811372	1	B	A	0.172	-0.292997	0.0828249	-498.717	11.6179	12.5174	0.000451988	0.00045459	0.000567132
18	BTA-42834-NO-RS	26495281	1	A	B	0.472	-0.246542	0.0699892	-498.732	12.2452	13.3825	0.000477478	0.000461569	0.000567334
18	BOVINEHD1800003482	9806948	0	A	B	0.439	0.231688	0.0653647	-498.711	11.3856	12.2332	0.000440505	0.000451534	0.000569608
23	ARS-BFGL-NGS-23687	7722626	3	A	B	0.197	0.298462	0.0845495	-498.745	11.6065	12.469	0.000464624	0.000468188	0.000584149
18	BOVINEHD1800004926	15675968	0	B	A	0.229	0.271888	0.0766284	-498.748	10.8507	11.6794	0.000434728	0.000469975	0.000608107
19	BOVINEHD1900005307	18515425	1	B	A	0.473	-0.23306	0.0664522	-498.797	12.0456	12.9225	0.000505064	0.000495232	0.000609093
9	ARS-BFGL-NGS-119644	97732365	0	A	B	0.059	-0.461377	0.131899	-498.796	13.1539	14.1384	0.000522289	0.000494593	0.000609191
28	BOVINEHD2800009664	35575548	0	B	A	0.41	0.237506	0.0678121	-498.815	12.0249	12.9088	0.000513911	0.000504491	0.000619929
18	BOVINEHD1800005542	17871901	0	A	B	0.107	0.356309	0.101659	-498.823	11.7227	12.6167	0.000509206	0.000508825	0.000628976
2	BOVINEHD0200026771	93757665	0	A	B	0.456	0.234369	0.0672036	-498.843	12.5854	13.5195	0.000542619	0.000520164	0.000634867
10	BOVINEHD1000002424	7510685	0	A	B	0.374	0.231347	0.0664895	-498.858	13.3301	14.2996	0.000558574	0.00052864	0.000650997
10	BOVINEHD1000000572	1925963	0	B	A	0.168	-0.301543	0.0866227	-498.875	12.2743	13.1942	0.000555238	0.000538415	0.000656637
18	BOVINEHD1800005822	18648916	0	B	A	0.391	0.247198	0.0684985	-498.716	9.64204	10.3552	0.000347228	0.000453823	0.000663178
23	HAPMAP40179-BTA-56624	46063916	1	A	B	0.263	0.25461	0.0723167	-498.846	10.818	11.6532	0.000480645	0.000521943	0.00067178
18	BOVINEHD1800005470	17565485	0	A	B	0.191	0.286738	0.0799183	-498.758	9.80731	10.5569	0.000375343	0.00047488	0.000673896
11	ARS-BFGL-NGS-25573	97936469	3	B	A	0.324	-0.237048	0.0683382	-498.905	12.6476	13.595	0.000580602	0.000555696	0.000675783
10	BOVINEHD1000000850	2761775	1	A	B	0.322	0.23633	0.0682125	-498.908	13.3221	14.292	0.000589313	0.000557904	0.000684808
2	BOVINEHD0200024197	84854985	2	B	A	0.244	0.262953	0.0759084	-498.925	12.4522	13.4973	0.000590454	0.000567859	0.000689591
18	ARS-BFGL-NGS-22072	11862574	0	A	B	0.083	0.389657	0.112121	-498.922	11.7446	12.6192	0.00056701	0.0005664	0.00069593
18	ARS-BFGL-NGS-25688	14038121	1	A	B	0.452	0.240544	0.0694884	-498.936	12.4389	13.3456	0.000595681	0.000574507	0.00069739
18	BOVINEHD1800006689	21716132	3	A	B	0.277	0.245364	0.0709968	-498.952	12.4939	13.442	0.000607936	0.000584496	0.000708643
18	BOVINEHD1800006545	21217862	0	A	B	0.307	0.246312	0.0712436	-498.954	12.3093	13.2343	0.000605032	0.000586233	0.000711254
18	BOVINEHD1800004016	11420483	0	B	A	0.381	0.229197	0.0663065	-498.962	12.172	13.0852	0.000606521	0.000591279	0.000718078
18	BOVINEHD1800006601	21363295	3	A	B	0.346	-0.240424	0.0689848	-498.95	10.9869	11.8114	0.000547107	0.00058368	0.000740389
2	BOVINEHD0200016213	57140365	2	B	A	0.291	0.261699	0.0760107	-498.98	13.5261	14.6428	0.000637162	0.000602244	0.000741444
11	BOVINEHD1100028468	97940122	0	A	B	0.326	-0.23424	0.0683741	-499.049	12.6407	13.5872	0.000677317	0.000648989	0.000782334
18	BOVINEHD1800004923	15665847	1	A	B	0.228	0.266997	0.0768933	-499.007	10.857	11.6867	0.000573182	0.000620418	0.000789876
23	BOVINEHD2300004657	18219800	5	A	B	0.051	0.48597	0.142102	-499.059	13.1918	14.1907	0.000691985	0.000655868	0.00079581
2	BOVINEHD0200024200	84857660	2	B	A	0.245	0.259812	0.0754614	-499.05	11.4792	12.3362	0.000637029	0.0006496	0.000799131
23	HAPMAP49081-BTA-20993	19749211	0	B	A	0.422	0.225498	0.0656839	-499.065	11.7277	12.6227	0.000660039	0.000660428	0.000804269
26	BOVINEHD2600014816	51312662	2	B	A	0.164	0.301087	0.0881948	-499.083	12.9398	13.8785	0.000706884	0.000672993	0.000811433
18	BOVINEHD1800006509	21093737	1	B	A	0.449	-0.222237	0.0643158	-499.05	11.0046	11.8298	0.000609232	0.000649235	0.000817815
23	ARS-BFGL-NGS-45123	11505285	0	A	B	0.09	-0.387413	0.113258	-499.092	12.0014	12.8773	0.000690119	0.000679777	0.000821802
18	BOVINEHD1800002419	6972989	0	B	A	0.46	0.224457	0.064748	-499.043	10.7137	11.5213	0.00058507	0.000644585	0.000828021
10	BOVINEHD1000022489	78577470	1	B	A	0.086	-0.403186	0.117853	-499.107	11.7124	12.5965	0.000688934	0.000690529	0.000839419
4	BOVINEHD0400009982	35558998	0	A	B	0.33	-0.239101	0.070215	-499.123	12.4891	13.3909	0.000728914	0.000702628	0.000843233
2	HAPMAP60694-RS29012608	129210481	1	B	A	0.476	0.217367	0.0637175	-499.12	12.0452	12.9353	0.000713113	0.000700621	0.000844717
8	ARS-BFGL-NGS-64593	108257394	0	A	B	0.309	-0.242199	0.0713974	-499.158	12.7591	13.7233	0.000763361	0.000729362	0.00087418
13	HAPMAP39731-BTA-23124	1912749	0	A	B	0.467	0.220044	0.0648264	-499.163	12.3585	13.2711	0.000757718	0.000733718	0.000878936
23	BOVINEHD2300002825	11455479	0	B	A	0.239	-0.271835	0.08001	-499.161	12.1521	13.0504	0.000749287	0.000732348	0.000879282
21	BOVINEHD2100019970	68273172	0	A	B	0.449	-0.214554	0.063315	-499.171	12.7015	13.6547	0.00077313	0.00073992	0.000885768
4	BOVINEHD0400034630	118259316	0	A	B	0.068	-0.418481	0.123259	-499.172	12.0771	12.9904	0.000755635	0.000741027	0.000889864
10	BOVINEHD1000028492	98507806	0	B	A	0.457	0.223995	0.0655389	-499.16	11.1696	12.0004	0.000697248	0.000731291	0.000907343
23	ARS-BFGL-BAC-30052	11477969	0	B	A	0.22	-0.284743	0.0836859	-499.179	11.5648	12.4191	0.00073606	0.000746269	0.000908668
18	BOVINEHD1800006609	21396168	1	A	B	0.316	0.228869	0.0673163	-499.183	11.6274	12.4988	0.000742955	0.000749583	0.000909925
18	HAPMAP39919-BTA-42561	16991322	0	A	B	0.285	0.246654	0.0728893	-499.208	12.1145	13.0138	0.000786175	0.000769936	0.000922378
18	BOVINEHD1800005297	17007156	0	B	A	0.285	0.246654	0.0728893	-499.208	12.1145	13.0138	0.000786175	0.000769936	0.000922378
18	ARS-BFGL-NGS-116414	17012755	0	B	A	0.285	0.246654	0.0728893	-499.208	12.1145	13.0138	0.000786175	0.000769936	0.000922378
18	BOVINEHD4100013490	17024197	0	B	A	0.285	0.246654	0.0728893	-499.208	12.1145	13.0138	0.000786175	0.000769936	0.000922378
18	BOVINEHD1800005314	17039853	0	A	B	0.285	0.246654	0.0728893	-499.208	12.1145	13.0138	0.000786175	0.000769936	0.000922378
18	BTB-00703354	17048434	0	B	A	0.285	0.246654	0.0728893	-499.208	12.1145	13.0138	0.000786175	0.000769936	0.000922378
18	BOVINEHD1800008247	26603406	2	A	B	0.497	-0.243556	0.0708311	-499.149	10.6189	11.4128	0.000647253	0.000722527	0.000929661
18	ARS-BFGL-NGS-72521	26232914	0	B	A	0.413	-0.246263	0.0711227	-499.117	10.258	11.0057	0.000593838	0.000698088	0.00093149
9	BOVINEHD0900027973	97774673	1	A	B	0.052	-0.463896	0.138016	-499.252	13.5501	14.5637	0.000851932	0.00080762	0.000978059
4	BOVINEHD0400009945	35374199	0	A	B	0.327	-0.236665	0.0704515	-499.273	12.5415	13.4466	0.000857716	0.000826106	0.000982625
18	BOVINEHD1800004918	15638365	1	A	B	0.227	0.263775	0.077498	-499.231	10.9237	11.7601	0.000733162	0.000788916	0.00098699
18	BOVINEHD1800007907	25726232	0	B	A	0.367	0.234411	0.0679354	-499.175	10.1392	10.8929	0.000620054	0.000742856	0.000998089
12	ARS-BFGL-NGS-55674	16069827	0	B	A	0.389	-0.22673	0.0669944	-499.265	11.2375	12.0854	0.000785192	0.000818807	0.00100486
4	BOVINEHD0400009942	35335600	5	B	A	0.327	-0.237721	0.0710884	-499.32	12.6498	13.5616	0.000904858	0.000868908	0.00103083
8	BOVINEHD0800003852	11776856	2	B	A	0.226	-0.263704	0.0784551	-499.259	14.5063	16.1419	0.000851858	0.000813129	0.00103222
18	BOVINEHD1800008071	26223320	0	B	A	0.443	0.233295	0.0680163	-499.238	10.1744	10.9357	0.000667385	0.00079541	0.00105951
18	BOVINEHD1800008251	26616729	1	B	A	0.471	-0.232736	0.0697684	-499.354	12.3241	13.4535	0.000931154	0.000900926	0.00106667
19	BOVINEHD1900003105	11549765	1	B	A	0.444	-0.222869	0.0663679	-499.334	11.4564	12.3002	0.000861283	0.000881757	0.00106882
18	ARS-BFGL-NGS-118855	26527686	1	B	A	0.497	-0.241318	0.0709311	-499.283	10.5219	11.305	0.000737028	0.000834432	0.00107471
11	BOVINEHD1100011916	40586718	0	A	B	0.069	-0.425707	0.127839	-499.355	13.2575	14.2549	0.000950239	0.000902033	0.00107719
8	BTB-01184997	34367019	0	B	A	0.274	0.25104	0.0753264	-499.364	12.411	13.3341	0.000941414	0.000910947	0.00107824
9	BOVINEHD0900010416	37425064	0	A	B	0.232	-0.257166	0.0768181	-499.354	11.6355	12.5309	0.000893198	0.000901279	0.00108197
4	BTB-01148141	118247074	0	A	B	0.066	-0.420647	0.126135	-499.366	12.1593	13.0829	0.000934192	0.000913378	0.00108322
23	BOVINEHD2300005779	21865659	3	A	B	0.389	0.219249	0.0644767	-499.276	10.6293	11.3064	0.000741544	0.000828973	0.00108479
18	BOVINEHD1800007412	24007113	0	B	A	0.341	0.229187	0.0682658	-499.346	11.3346	12.1671	0.000863736	0.000893534	0.00108863
18	BOVINEHD1800004341	13045757	0	A	B	0.144	0.31022	0.0921446	-499.336	11.096	11.9271	0.000835659	0.000883915	0.0010897
24	BTA-85646-NO-RS	34992601	0	A	B	0.03	0.614617	0.184716	-499.402	11.933	12.835	0.000959141	0.000949466	0.00112832
15	HAPMAP42319-BTA-77091	70436217	0	B	A	0.303	-0.229463	0.0691058	-499.414	12.1408	13.0597	0.000982532	0.000961789	0.0011379
3	BOVINEHD0300034784	119263685	1	A	B	0.248	0.247065	0.0743312	-499.421	11.8047	12.6869	0.000970973	0.00096913	0.00115449
18	ARS-BFGL-NGS-77590	10931741	3	B	A	0.226	0.257385	0.0779623	-499.452	12.9071	13.866	0.00104978	0.00100212	0.00118245
21	BOVINEHD2100016372	56833392	18	A	B	0.462	0.215903	0.0651702	-499.452	11.8891	12.7657	0.00100866	0.00100215	0.00118937
18	ARS-BFGL-NGS-84061	16968932	0	A	B	0.279	0.242892	0.0734677	-499.459	12.2002	13.1065	0.00103279	0.0010089	0.00118998
18	BOVINEHD1800002111	6297694	1	A	B	0.323	0.234357	0.0708267	-499.46	11.9897	12.8685	0.00102286	0.00101046	0.00119615
4	BOVINEHD0400009954	35403123	2	A	B	0.381	-0.22453	0.0680584	-499.468	12.582	13.4877	0.00105829	0.00101922	0.00119893
18	BOVINEHD1800003893	10962714	0	A	B	0.225	0.255509	0.0776356	-499.486	12.8926	13.8511	0.00108778	0.00103889	0.00122335
18	BOVINEHD1800003915	11024355	0	B	A	0.225	0.255509	0.0776356	-499.486	12.8926	13.8511	0.00108778	0.00103889	0.00122335
2	BOVINEHD0200005193	18138799	1	B	A	0.485	-0.221485	0.0670097	-499.481	11.8092	12.711	0.00103582	0.00103371	0.00122627
18	BOVINEHD1800008237	26590745	1	B	A	0.5	-0.237267	0.0706717	-499.425	10.5706	11.3552	0.000863612	0.000972505	0.00123794
10	BOVINEHD1000012942	42809380	0	A	B	0.071	0.398894	0.121159	-499.512	12.0044	12.8973	0.00108333	0.0010694	0.00126147
10	BOVINEHD1000009973	30475998	1	A	B	0.367	0.227662	0.0692745	-499.535	11.9428	12.8077	0.00110586	0.00109616	0.00129387
18	BOVINEHD1800006403	20624360	1	A	B	0.475	0.21464	0.065544	-499.555	12.2262	13.3214	0.0011511	0.00112039	0.00131196
10	HAPMAP59063-RS29016349	64131903	1	A	B	0.348	-0.228677	0.0687435	-499.423	15.7697	17.3824	0.00096192	0.00097095	0.00132288
2	BOVINEHD0200038605	132735795	3	A	B	0.368	0.218533	0.0669138	-499.566	12.89	13.8492	0.00118673	0.00113365	0.00132899
7	BOVINEHD0700003677	14003177	0	B	A	0.348	0.223459	0.0682606	-499.569	12.0786	12.9555	0.00115559	0.00113713	0.00133589
18	BOVINEHD1800002047	6177801	1	B	A	0.437	-0.220626	0.0676124	-499.579	12.7514	13.6815	0.00119813	0.00114892	0.00134403
1	BTA-105039-NO-RS	116569378	7	B	A	0.125	0.325531	0.0994027	-499.576	11.8643	12.7525	0.00115059	0.00114534	0.00135046
18	BOVINEHD1800011346	38074045	1	A	B	0.203	-0.277	0.082682	-499.391	16.6258	18.6494	0.000885508	0.00093806	0.00136084
18	BOVINEHD1800002691	7730244	1	B	A	0.428	-0.214381	0.0653433	-499.583	11.4675	12.325	0.00112716	0.00115455	0.00137869
5	BOVINEHD0500001984	7112842	0	A	B	0.468	-0.22158	0.0680087	-499.616	12.1187	13.027	0.00121888	0.00119689	0.00140073
23	BOVINEHD2300000536	2797805	0	A	B	0.422	-0.228196	0.0702414	-499.632	12.4823	13.397	0.00125864	0.00121729	0.00141913
4	BTB-01204607	35447660	1	B	A	0.384	-0.221216	0.0681172	-499.633	12.5652	13.4689	0.00126363	0.00121893	0.0014208
23	ARS-BFGL-NGS-40248	21615472	1	B	A	0.304	-0.24	0.0737648	-499.631	12.1064	13.0144	0.00123788	0.001216	0.00142231
4	BOVINEHD0400009976	35539977	0	A	B	0.385	-0.219687	0.0678324	-499.662	12.5407	13.4449	0.00130269	0.00125781	0.00146383
4	BOVINEHD0400034599	118188155	0	A	B	0.066	-0.409266	0.126257	-499.662	12.2658	13.1979	0.00129	0.00125744	0.00146517
11	HAPMAP57682-RS29016418	91108018	0	B	A	0.098	0.344916	0.106622	-499.669	12.7215	13.6648	0.00131943	0.00126632	0.00147398
23	ARS-BFGL-NGS-105334	50688170	1	B	A	0.489	-0.216249	0.0659356	-499.631	10.963	11.8154	0.00113161	0.00121576	0.0014821
3	HAPMAP42796-BTA-108223	2449969	0	B	A	0.234	-0.253555	0.0777657	-499.652	11.4183	12.2788	0.00120893	0.00124371	0.00148229
18	HAPMAP60430-RS29016898	42107661	0	A	B	0.328	-0.223165	0.069009	-499.679	12.4743	13.4177	0.00132427	0.00128052	0.00148899
22	BOVINEHD2200013086	45225119	0	B	A	0.083	-0.386466	0.118032	-499.642	11.0393	11.8747	0.00115305	0.0012297	0.00149354
24	BTA-57766-NO-RS	30423964	0	A	B	0.077	0.394662	0.12211	-499.686	12.4323	13.3695	0.00133261	0.00129077	0.0015005
8	BOVINEHD4100006544	13989331	0	A	B	0.47	-0.219909	0.0677604	-499.684	11.6424	12.5031	0.00127315	0.00128786	0.00152008
10	BOVINEHD1000000585	1968295	0	A	B	0.131	-0.311218	0.0965605	-499.709	12.6308	13.5773	0.00137396	0.00132234	0.00153528
2	BOVINEHD0200037788	130022965	0	B	A	0.122	-0.32224	0.100064	-499.723	12.4346	13.3626	0.00138656	0.0013431	0.0015583
18	BOVINEHD1800006423	20709304	3	A	B	0.497	-0.215715	0.0670985	-499.734	12.5284	13.6573	0.00141245	0.00135999	0.0015772
18	BOVINEHD1800008230	26576324	2	A	B	0.451	-0.230289	0.0701773	-499.668	10.5878	11.3746	0.00112446	0.00126593	0.00158754
8	BOVINEHD0800018091	60620454	2	A	B	0.14	0.301024	0.0934701	-499.745	11.9375	12.8081	0.00138568	0.00137551	0.00160527
15	BOVINEHD1500024632	84027907	0	A	B	0.246	0.241934	0.0746386	-499.727	11.2437	12.0821	0.00129057	0.00134952	0.00161608
18	BOVINEHD1800006393	20553297	1	A	B	0.352	0.225664	0.0702426	-499.767	11.9421	12.9637	0.00142337	0.00140925	0.00163677
3	BOVINEHD0300024627	86274268	2	B	A	0.082	-0.387011	0.120539	-499.771	12.024	12.9288	0.00143284	0.00141504	0.00164489
18	BOVINEHD1800003071	8939013	0	B	A	0.285	-0.23736	0.074091	-499.784	12.2246	13.1329	0.00146744	0.00143511	0.00166235
28	BOVINEHD2800008320	31569881	1	B	A	0.306	-0.231243	0.0718497	-499.776	11.5405	12.4118	0.00139565	0.00142309	0.00167615
4	BOVINEHD0400009960	35435180	0	B	A	0.383	-0.217258	0.0680358	-499.804	12.5903	13.4977	0.00151965	0.00146627	0.00169353
4	BOVINEHD0400009964	35483173	0	B	A	0.383	-0.217258	0.0680358	-499.804	12.5903	13.4977	0.00151965	0.00146627	0.00169353
2	ARS-BFGL-NGS-67648	132965033	0	A	B	0.088	-0.377987	0.117298	-499.779	11.338	12.2049	0.00137667	0.00142741	0.00169391
2	ARS-BFGL-NGS-118648	129609082	0	B	A	0.462	0.209989	0.0658847	-499.842	12.0735	12.9702	0.00155106	0.00152861	0.00176915
1	ARS-BFGL-NGS-107624	61228131	0	B	A	0.27	0.236708	0.0742905	-499.862	11.7692	12.6475	0.00155617	0.00156206	0.00181842
18	BOVINEHD1800003459	9743494	7	B	A	0.398	0.186525	0.0586622	-499.873	11.947	12.8267	0.00159114	0.00157978	0.00183042
28	BOVINEHD2800012495	43655148	1	A	B	0.315	0.215022	0.0677597	-499.888	12.0165	12.9202	0.00162545	0.0016069	0.00185683
28	BOVINEHD2800002021	6795893	0	B	A	0.463	0.206205	0.0651366	-499.897	12.3611	13.2719	0.00166721	0.00162234	0.00186588
18	BOVINEHD1800004364	13213309	2	B	A	0.249	-0.239673	0.0752124	-499.88	11.4862	12.342	0.00155425	0.00159313	0.00187146
18	BOVINEHD4100013365	4452539	1	A	B	0.437	-0.206003	0.0649821	-499.909	11.8198	12.7019	0.00164269	0.0016439	0.00190636
23	BOVINEHD2300002845	11566720	1	B	A	0.371	-0.221471	0.0699781	-499.918	11.9512	12.8278	0.00167209	0.00166063	0.00191937
18	ARS-BFGL-NGS-2712	23966401	4	B	A	0.422	0.214907	0.0675501	-499.902	11.4122	12.2527	0.00158157	0.00163164	0.00192185
24	BOVINEHD2400009641	35051967	0	B	A	0.136	0.309036	0.0975627	-499.918	11.8066	12.6751	0.00165705	0.00166012	0.00192587
10	BOVINEHD1000017125	57927405	1	A	B	0.223	0.257296	0.0816836	-499.93	12.8798	13.9409	0.00175784	0.00168141	0.00193471
2	BOVINEHD0200016209	57122841	1	A	B	0.29	0.240573	0.0762421	-499.935	12.2111	13.0902	0.00172595	0.00169158	0.00194502
2	BOVINEHD0200016222	57178627	1	B	A	0.29	0.240573	0.0762421	-499.935	12.2111	13.0902	0.00172595	0.00169158	0.00194502
2	BOVINEHD0200020791	72627721	0	B	A	0.385	-0.214975	0.0678127	-499.926	11.5711	12.4081	0.00164282	0.00167469	0.00195774
15	ARS-BFGL-NGS-116675	84345077	0	B	A	0.355	-0.219009	0.069505	-499.947	12.2512	13.1736	0.00175158	0.0017121	0.0019656
18	BOVINEHD1800006561	21260406	3	A	B	0.216	0.254044	0.0797465	-499.912	11.1456	11.9731	0.00155937	0.00164858	0.00196605
7	BOVINEHD0700003672	13972632	1	A	B	0.424	-0.214827	0.0680034	-499.902	14.2511	15.5609	0.00170489	0.00163107	0.00196792
2	BOVINEHD0200036930	127261590	0	B	A	0.187	-0.263741	0.0836871	-499.949	12.1553	13.0769	0.00174844	0.00171627	0.0019723
4	BOVINEHD0400002042	6947644	5	B	A	0.118	0.320488	0.101975	-499.951	13.0107	13.9837	0.00179997	0.00172019	0.00197901
26	BOVINEHD2600007861	29392055	1	A	B	0.209	0.256297	0.0815823	-499.965	12.5623	13.4968	0.00180739	0.00174603	0.0019998
24	BOVINEHD2400007616	27940781	1	B	A	0.215	-0.271823	0.086249	-499.964	11.8756	12.7452	0.00174792	0.00174453	0.00201533
15	ARS-BFGL-NGS-107160	75065222	1	A	B	0.428	-0.204523	0.0647971	-499.962	11.6667	12.5295	0.00172036	0.00174066	0.00202301
11	BOVINEHD1100015326	52294718	6	B	A	0.45	-0.215867	0.0687757	-499.961	13.6603	14.661	0.00182466	0.00173898	0.00203283
18	BOVINEHD1800005109	16328846	2	B	A	0.241	0.252396	0.0801663	-499.975	11.8349	12.7292	0.00176665	0.00176636	0.00204008
3	BOVINEHD0300000839	2903624	0	A	B	0.403	-0.217392	0.0690195	-499.985	11.6162	12.4977	0.00175899	0.00178564	0.00207452
18	BOVINEHD1800004542	13811610	0	A	B	0.093	0.33229	0.10562	-499.989	11.7262	12.6122	0.00178038	0.00179299	0.00207589
18	BOVINEHD1800003753	10518576	0	A	B	0.414	0.215242	0.0685422	-499.997	11.905	12.7903	0.00181518	0.0018078	0.0020829
11	BOVINEHD1100011940	40734793	0	A	B	0.067	-0.408192	0.130532	-499.996	13.3386	14.3444	0.00189614	0.00180618	0.00208791
10	BOVINEHD1000017112	57853742	0	B	A	0.335	0.217427	0.0693617	-500.006	12.0512	12.9426	0.00184928	0.00182708	0.00209763
18	BOVINEHD1800017567	61079642	1	B	A	0.337	-0.2056	0.0655438	-500.007	11.9069	12.8128	0.00183612	0.00182791	0.00210363
16	HAPMAP36492-SCAFFOLD70736_3033	59052006	0	B	A	0.484	-0.213346	0.067524	-499.985	11.2347	12.0758	0.00170205	0.00178491	0.00210893
19	UA-IFASA-5958	13457401	2	A	B	0.383	0.207209	0.066274	-500.025	12.1716	13.0749	0.00189996	0.00186549	0.00213547
4	BTB-02009505	35354923	2	B	A	0.471	-0.203555	0.0652894	-500.033	12.7682	13.7048	0.00195619	0.00188015	0.0021476
18	ARS-BFGL-BAC-33579	21250173	4	A	B	0.217	0.251703	0.0797631	-500.004	11.1605	11.9901	0.00172457	0.0018218	0.00216059
20	BOVINEHD2000001998	6356088	4	A	B	0.217	0.251703	0.0797631	-500.004	11.1605	11.9901	0.00172457	0.0018218	0.00216059
15	BOVINEHD1500023025	79114536	1	A	B	0.47	-0.203021	0.0651384	-500.042	12.5304	13.4603	0.00196258	0.00189896	0.00216641
18	BOVINEHD1800006058	19502136	0	B	A	0.14	-0.300631	0.0966583	-500.05	12.9864	13.9786	0.00200527	0.00191729	0.00219436
2	BOVINEHD0200037631	129465079	0	B	A	0.077	-0.385701	0.1235	-500.051	11.8717	12.773	0.00192187	0.00191807	0.0022044
18	ARS-BFGL-NGS-38367	23916486	1	A	B	0.353	0.214535	0.068996	-500.064	12.4936	13.536	0.00201104	0.00194513	0.00221669
17	ARS-BFGL-NGS-16635	68143571	0	B	A	0.239	-0.235457	0.0757978	-500.061	13.1036	14.1035	0.00203099	0.00193888	0.00222237
21	BOVINEHD2100020434	69985007	2	B	A	0.393	-0.211359	0.0680355	-500.066	12.7513	13.7312	0.0020296	0.00195003	0.00222401
23	BOVINEHD2300005113	19744083	0	B	A	0.497	-0.200389	0.0640117	-500.05	11.5396	12.417	0.00187516	0.00191551	0.00222414
24	BOVINEHD2400007612	27933167	0	A	B	0.215	-0.268638	0.0861903	-500.07	11.8933	12.7641	0.00196229	0.00195778	0.00224855
11	BTB-01972463	15462339	12	A	B	0.298	-0.224512	0.0723952	-500.079	12.9751	13.9266	0.00206603	0.00197752	0.00225867
15	BOVINEHD1500020144	69787012	1	A	B	0.173	-0.261602	0.0843781	-500.081	12.9451	13.9275	0.00207182	0.00198279	0.00226428
10	BTB-01125665	57832918	2	B	A	0.334	0.215839	0.0693766	-500.08	12.0145	12.9016	0.00199949	0.00198048	0.00226693
1	BOVINEHD0100040374	141147644	0	B	A	0.059	-0.414489	0.133413	-500.089	12.1058	13.0072	0.00202821	0.00199862	0.00228273
18	UA-IFASA-3993	22858309	2	A	B	0.307	-0.217526	0.0702635	-500.089	13.1203	14.4143	0.00210268	0.00199831	0.00229671
23	BOVINEHD2300002430	9876517	0	A	B	0.375	0.212613	0.0686466	-500.099	12.6081	13.5592	0.00209343	0.00202081	0.002299
23	BOVINEHD2300002436	9922298	0	A	B	0.375	0.212613	0.0686466	-500.099	12.6081	13.5592	0.00209343	0.00202081	0.002299
23	ARS-BFGL-NGS-11408	11007995	1	B	A	0.095	-0.347413	0.112131	-500.101	12.4394	13.3526	0.00208601	0.00202662	0.00230566
7	BOVINEHD0700006455	23531424	1	B	A	0.247	0.241398	0.0779588	-500.113	12.2654	13.1826	0.00209835	0.00205289	0.00233673
1	BOVINEHD0100015197	54002915	3	A	B	0.467	0.207562	0.0671782	-500.126	12.467	13.3979	0.0021456	0.00208181	0.00236519
26	HAPMAP40690-BTA-22265	46028299	0	A	B	0.181	-0.248272	0.0804035	-500.133	12.4254	13.3796	0.00215901	0.00209675	0.00238151
22	BOVINEHD2200013376	46547699	0	B	A	0.174	0.278519	0.0900449	-500.136	11.9827	12.8904	0.00212182	0.00210502	0.0024031
27	BOVINEHD4100018193	13286672	0	B	A	0.145	-0.270719	0.087833	-500.142	12.699	13.6642	0.00219925	0.00211742	0.00240477
20	BOVINEHD2000003756	11689900	0	B	A	0.191	0.254493	0.0826224	-500.147	12.7737	13.7098	0.00221378	0.00212881	0.00241784
21	BOVINEHD2100019755	67293886	0	A	B	0.39	0.205654	0.0667304	-500.152	12.3948	13.3158	0.00220168	0.00214219	0.00243138
8	BOVINEHD0800028607	96792204	1	B	A	0.275	-0.234391	0.0757635	-500.144	11.8106	12.6858	0.00211756	0.00212409	0.00243519
18	BOVINEHD1800004301	12825187	0	A	B	0.152	0.280404	0.0906477	-500.146	11.7993	12.6817	0.0021202	0.0021279	0.00243951
8	BOVINEHD0800032545	108330603	2	B	A	0.307	-0.216665	0.0704656	-500.156	13.1489	14.1409	0.0022535	0.00215167	0.00245647
18	BOVINEHD1800004306	12850510	0	B	A	0.489	-0.200498	0.0649666	-500.159	11.9585	12.8527	0.0021708	0.00215767	0.00246229
4	BOVINEHD0400013976	50593324	1	B	A	0.224	0.238938	0.0775044	-500.162	12.0959	13.0124	0.00219419	0.00216423	0.00246246
24	BOVINEHD2400008233	30320014	0	A	B	0.245	0.237737	0.0771045	-500.163	12.0589	12.9511	0.00219121	0.00216632	0.0024673
8	BOVINEHD4100006765	49124516	0	A	B	0.271	-0.222629	0.0722791	-500.168	12.1387	13.0257	0.00221419	0.00218036	0.0024798
10	ARS-BFGL-NGS-91501	78217641	0	B	A	0.128	-0.298166	0.0969747	-500.175	12.3624	13.3047	0.00225412	0.0021956	0.00248934
15	BOVINEHD1500023708	81460199	2	B	A	0.495	0.207258	0.0673539	-500.175	12.1782	13.0826	0.00223591	0.00219687	0.00249572
17	BOVINEHD1700019790	68142848	2	B	A	0.24	-0.232774	0.0758512	-500.176	13.0279	14.0186	0.00229765	0.00219741	0.00250081
28	BOVINEHD2800003875	13600420	1	B	A	0.42	-0.209969	0.0680117	-500.171	11.7036	12.5859	0.00216306	0.0021855	0.00250864
3	BOVINEHD0300035015	119788685	0	B	A	0.12	0.313362	0.101874	-500.182	12.1076	13.0191	0.00224452	0.00221268	0.00251496
29	BOVINEHD2900007325	25192155	2	B	A	0.291	0.230861	0.074753	-500.173	11.6189	12.4788	0.00215553	0.00219192	0.00252467
15	BOVINEHD1500020149	69805230	0	B	A	0.173	-0.260116	0.0848439	-500.189	12.8082	13.7772	0.00232032	0.0022286	0.00252723
24	BOVINEHD2400007617	27941856	2	B	A	0.216	-0.265718	0.0862571	-500.183	11.8362	12.7003	0.00221129	0.0022159	0.00253471
23	BOVINEHD2300002819	11434187	0	B	A	0.249	-0.242923	0.079038	-500.193	12.0314	12.9279	0.0022628	0.00224055	0.00254894
24	BOVINEHD2400008949	32652120	0	A	B	0.27	0.22344	0.072894	-500.199	12.499	13.4054	0.00232446	0.00225495	0.00255258
13	BOVINEHD1300022292	76975840	3	B	A	0.415	0.207688	0.0678452	-500.205	12.7433	13.663	0.00235554	0.00226842	0.00256826
15	BTB-00612553	69307197	2	B	A	0.206	0.241925	0.0788611	-500.205	12.1431	13.044	0.00230588	0.00227022	0.00257651
15	BOVINEHD1500022563	77344515	0	B	A	0.386	0.207172	0.0676362	-500.212	12.3308	13.2479	0.00234154	0.00228534	0.00258736
15	BOVINEHD1500022585	77379840	0	B	A	0.386	0.207172	0.0676362	-500.212	12.3308	13.2479	0.00234154	0.00228534	0.00258736
14	BOVINEHD1400016952	61107622	3	A	B	0.202	0.268158	0.0869752	-500.146	14.6447	15.8197	0.00219237	0.00212817	0.0025884
8	BOVINEHD4100006763	49101531	3	A	B	0.174	0.249442	0.0815342	-500.22	12.4045	13.3189	0.00236979	0.00230644	0.00260904
19	ARS-BFGL-NGS-31404	30783257	3	B	A	0.101	0.333385	0.108906	-500.226	12.1094	13.0364	0.00235537	0.00232171	0.00263243
3	HAPMAP48939-BTA-90484	48981859	1	A	B	0.109	0.329561	0.108028	-500.233	12.8402	13.8164	0.00243762	0.00234009	0.00264881
15	BOVINEHD1500021428	74029459	1	B	A	0.289	0.216721	0.071148	-500.245	12.9737	13.9531	0.00247464	0.00236976	0.00268536
2	ARS-BFGL-NGS-91673	87843486	0	B	A	0.328	-0.224646	0.0735612	-500.246	12.1778	13.0717	0.00241258	0.00237273	0.00268651
18	BOVINEHD1800002104	6275418	1	A	B	0.299	0.215719	0.0706282	-500.248	12.1064	13.0025	0.00240926	0.00237709	0.00269391
23	ARS-BFGL-NGS-53331	21224427	3	B	A	0.181	0.248028	0.0814619	-500.248	13.0471	14.0527	0.00248543	0.0023772	0.0026971
20	BOVINEHD2000011461	40068463	0	B	A	0.273	-0.219288	0.0720091	-500.257	12.5751	13.514	0.0024808	0.00240049	0.00270953
8	BOVINEHD0800007899	26127890	0	B	A	0.288	0.217157	0.0713083	-500.258	12.5248	13.4551	0.00248045	0.00240415	0.00271346
16	BOVINEHD1600018088	64324609	0	A	B	0.115	-0.294461	0.0965939	-500.259	12.2372	13.1524	0.00245544	0.00240665	0.0027207
18	BOVINEHD1800006912	22457505	0	B	A	0.295	0.215587	0.0705332	-500.257	11.7987	12.6884	0.0023917	0.00240182	0.0027381
7	BTB-02035459	65414632	2	B	A	0.335	-0.209108	0.0684178	-500.264	11.7142	12.5868	0.00239324	0.00241849	0.00276365
26	ARS-BFGL-NGS-109765	42524744	11	A	B	0.223	0.234348	0.0771615	-500.269	13.2742	14.258	0.00254751	0.00243223	0.00276862
28	HAPMAP41740-BTA-106658	6821915	5	B	A	0.472	0.1997	0.0656449	-500.277	12.271	13.1832	0.00250631	0.00245377	0.00277071
2	BOVINEHD0200014927	52280265	1	B	A	0.261	0.228712	0.0754019	-500.285	12.8433	13.8892	0.00257965	0.00247541	0.00279661
1	BOVINEHD0100040369	141119662	0	A	B	0.09	-0.336278	0.110618	-500.286	12.1938	13.1247	0.0025237	0.00247768	0.00279819
7	BOVINEHD0700006461	23570026	2	A	B	0.242	0.239724	0.0787836	-500.286	12.0289	12.9187	0.00250077	0.00247872	0.00280763
18	BOVINEHD1800012675	42900743	5	A	B	0.368	0.204525	0.0670804	-500.286	11.7055	12.5839	0.00245147	0.00247834	0.00282959
23	BOVINEHD2300000533	2786803	2	A	B	0.4	-0.21194	0.0699677	-500.295	13.006	13.9957	0.0026143	0.00250396	0.00283182
7	UA-IFASA-5392	64056299	4	A	B	0.455	0.205066	0.0671523	-500.288	11.4772	12.3321	0.0024135	0.00248299	0.00285943
14	ARS-BFGL-NGS-28664	56458130	0	B	A	0.176	0.260337	0.0859879	-500.309	12.5638	13.511	0.0026271	0.00254276	0.00286279
26	BOVINEHD2600003867	15126836	0	A	B	0.189	0.24634	0.0808918	-500.298	11.6842	12.5661	0.00248069	0.00251154	0.00286728
18	BOVINEHD1800004310	12878116	1	A	B	0.151	0.276042	0.0908877	-500.312	11.8497	12.7362	0.00254694	0.00255082	0.00289685
8	ARS-BFGL-NGS-62681	102728532	0	A	B	0.154	0.274557	0.09075	-500.321	12.4046	13.3471	0.00264565	0.00257552	0.00289878
8	BOVINEHD0800030546	102764511	0	B	A	0.154	0.274557	0.09075	-500.321	12.4046	13.3471	0.00264565	0.00257552	0.00289878
12	BOVINEHD1200024783	85544595	1	A	B	0.408	0.198474	0.0650706	-500.301	11.4318	12.3013	0.00244199	0.00252113	0.00290392
20	ARS-BFGL-NGS-106447	65858630	1	A	B	0.256	-0.230231	0.0762093	-500.326	12.6597	13.6171	0.00268341	0.00259003	0.00291444
18	BOVINEHD1800004783	15086008	1	B	A	0.248	0.245364	0.0810837	-500.327	12.2159	13.1212	0.00264018	0.00259193	0.0029216
1	BOVINEHD0100041435	143895263	2	B	A	0.357	-0.198936	0.0659297	-500.33	12.9649	13.9485	0.00271508	0.00260215	0.00293617
24	BOVINEHD2400009852	35809045	0	B	A	0.41	-0.205303	0.0680045	-500.335	12.5753	13.5065	0.00270141	0.00261508	0.00294059
1	BOVINEHD0100045844	156850480	1	A	B	0.173	-0.260801	0.0852868	-500.303	11.134	11.9849	0.00238079	0.00252623	0.00295149
9	BOVINEHD0900026863	94753298	0	A	B	0.453	-0.201576	0.0668604	-500.339	12.9373	13.8896	0.00273716	0.0026264	0.00296021
28	BOVINEHD2800004227	15094860	0	A	B	0.253	0.228678	0.0756602	-500.349	11.9802	12.8851	0.00267133	0.00265474	0.00299976
18	BOVINEHD1800003671	10283828	0	A	B	0.038	0.480257	0.15914	-500.354	12.1399	13.0521	0.00271132	0.00267121	0.00300957
3	BOVINEHD0300017773	59128666	0	A	B	0.496	0.20816	0.0690735	-500.365	12.2038	13.0943	0.00274845	0.00270194	0.00304099
20	HAPMAP39921-BTA-44918	40384206	0	B	A	0.289	-0.21177	0.0704044	-500.37	12.5184	13.45	0.00279931	0.00271574	0.00304875
3	BOVINEHD0300017768	59109464	1	B	A	0.496	0.208087	0.0690738	-500.368	12.2034	13.094	0.00275801	0.00271144	0.00305124
18	ARS-BFGL-NGS-36233	11724466	1	B	A	0.471	0.195335	0.0646947	-500.363	11.8843	12.7684	0.00269815	0.00269763	0.00305391
28	BOVINEHD2800009441	34849836	1	A	B	0.249	0.241857	0.0796294	-500.35	11.3102	12.166	0.00254608	0.00265832	0.0030719
10	BOVINEHD1000009301	28413506	0	B	A	0.018	-0.730546	0.242735	-500.375	12.2235	13.1347	0.00278373	0.00273267	0.00307263
10	ARS-BFGL-NGS-32233	67648206	0	B	A	0.201	-0.243384	0.0809782	-500.379	12.4362	13.3759	0.00282064	0.0027435	0.00307902
27	BOVINEHD2700007054	25101001	1	A	B	0.27	0.224132	0.0739082	-500.359	11.3655	12.2211	0.00258517	0.00268562	0.00309617
9	ARS-BFGL-NGS-36701	36440319	1	B	A	0.213	-0.24604	0.0810715	-500.358	11.301	12.154	0.00256618	0.00268186	0.00309978
10	BOVINEHD1000024976	87784218	0	B	A	0.485	0.20224	0.0674067	-500.378	13.2829	14.2654	0.00286864	0.00274042	0.00310391
4	BOVINEHD0400009930	35227507	0	A	B	0.346	-0.20801	0.0692809	-500.39	12.3869	13.2861	0.0028492	0.00277913	0.0031186
2	BOVINEHD0200024167	84801127	1	B	A	0.203	0.241004	0.0799292	-500.383	11.7595	12.6381	0.00273417	0.00275618	0.00312738
4	HAPMAP33896-BES4_CONTIG479_1391	113642470	0	A	B	0.211	0.240707	0.0803539	-500.394	13.0566	14.0352	0.00291219	0.00278881	0.00314149
21	BOVINEHD2100011153	38415714	1	B	A	0.482	0.198008	0.0660181	-500.398	12.4209	13.3496	0.00287775	0.00280183	0.00314192
21	BOVINEHD2100011169	38489041	1	B	A	0.482	0.198008	0.0660181	-500.398	12.4209	13.3496	0.00287775	0.00280183	0.00314192
18	BOVINEHD1800006874	22311901	4	B	A	0.365	0.21469	0.0712856	-500.39	11.8143	12.6882	0.00276554	0.00277853	0.00314749
6	BOVINEHD0600007010	25494971	1	A	B	0.371	0.216482	0.0722644	-500.402	12.6313	13.5656	0.0029112	0.00281469	0.00315526
2	BOVINEHD0200032801	113722387	0	B	A	0.497	0.196909	0.0652001	-500.388	11.4808	12.3294	0.0026917	0.00277093	0.00317642
26	ARS-BFGL-NGS-28346	42471130	1	A	B	0.247	0.218905	0.0731665	-500.403	13.2447	14.2375	0.00294713	0.00281638	0.00318359
4	BOVINEHD0400009925	35183415	0	A	B	0.345	-0.207051	0.0691187	-500.411	12.3745	13.2718	0.00291218	0.0028424	0.00318678
8	BOVINEHD0800018012	60365791	0	B	A	0.134	0.285534	0.0954309	-500.414	12.5966	13.526	0.00294547	0.00285106	0.003194
26	ARS-BFGL-NGS-115277	30717345	3	A	B	0.253	-0.240678	0.0801668	-500.409	11.9846	12.8663	0.00285101	0.00283495	0.00319588
7	BTA-78883-NO-RS	41875877	0	A	B	0.016	-0.782802	0.261321	-500.414	12.2889	13.2194	0.00291248	0.00285109	0.00319723
7	ARS-BFGL-NGS-12453	919878	2	B	A	0.301	0.207389	0.0693565	-500.415	12.6862	13.766	0.00296298	0.00285374	0.00320028
24	BOVINEHD2400014680	52107813	0	A	B	0.158	0.272329	0.0909649	-500.416	12.3875	13.2999	0.0029291	0.00285699	0.00320186
24	BTA-57947-NO-RS	35022765	0	A	B	0.102	0.32901	0.108938	-500.394	11.4017	12.2593	0.00269107	0.00278803	0.00320323
24	BOVINEHD2400009649	35075218	0	A	B	0.102	0.32901	0.108938	-500.394	11.4017	12.2593	0.00269107	0.00278803	0.00320323
18	BOVINEHD1800009317	30228633	1	A	B	0.405	0.204866	0.0684472	-500.419	12.3448	13.2676	0.002936	0.00286739	0.00321365
11	ARS-BFGL-NGS-116293	6167550	3	A	B	0.327	-0.211471	0.0707063	-500.423	12.42	13.3339	0.00295697	0.00287985	0.00322583
8	BOVINEHD0800000943	2876388	1	B	A	0.411	-0.198833	0.0652383	-500.361	10.8736	11.6037	0.0024607	0.00269202	0.00323313
23	BOVINEHD2300002723	11052124	0	A	B	0.078	0.353734	0.117938	-500.423	11.8616	12.7643	0.0028777	0.00288124	0.00325237
18	BOVINEHD1800003369	9577756	0	A	B	0.388	-0.203008	0.067901	-500.431	12.2934	13.2039	0.00296703	0.00290525	0.00325583
24	BOVINEHD2400008225	30286281	0	A	B	0.244	0.230852	0.0771455	-500.431	12.1103	13.0076	0.00294193	0.00290581	0.00326401
22	BOVINEHD2200016371	56927672	1	B	A	0.343	-0.207631	0.0695843	-500.437	12.6156	13.5671	0.00302345	0.00292413	0.00327257
9	BOVINEHD0900027968	97755855	0	A	B	0.063	-0.382048	0.128117	-500.432	13.1319	14.1289	0.0030415	0.00290923	0.00327665
23	BOVINEHD2300007258	26789529	2	A	B	0.344	-0.213526	0.0714575	-500.441	12.1559	13.0943	0.00298238	0.00293677	0.0032932
4	BTB-01228342	36656495	0	A	B	0.372	-0.20775	0.0694753	-500.441	12.0551	12.9283	0.0029622	0.00293625	0.00330109
12	BOVINEHD1200008058	27043078	2	A	B	0.222	-0.236025	0.0775314	-500.305	15.8333	17.6338	0.00248918	0.0025307	0.00331323
15	BOVINEHD1500021619	74552343	0	B	A	0.479	0.194623	0.0652952	-500.451	12.4575	13.4	0.00305471	0.00296994	0.00332157
18	BOVINEHD1800004162	12128754	0	A	B	0.341	-0.210983	0.0708453	-500.451	12.7518	13.703	0.00307992	0.00296868	0.00332239
2	ARS-BFGL-NGS-112489	72632052	0	B	A	0.408	-0.202725	0.0676027	-500.439	11.6613	12.5047	0.00288271	0.0029296	0.00332907
28	BOVINEHD2800012665	44111698	0	B	A	0.336	0.205217	0.0687813	-500.452	12.2183	13.1333	0.00302592	0.00297236	0.0033301
10	BOVINEHD1000022352	78210900	11	A	B	0.135	-0.283801	0.0952196	-500.455	12.3673	13.3171	0.00305629	0.00298125	0.0033347
12	HAPMAP35046-BES11_CONTIG381_736	10859759	0	A	B	0.396	0.19324	0.0649222	-500.458	12.6277	13.5707	0.00309557	0.00299366	0.00334706
3	BOVINEHD0300006210	19446106	0	A	B	0.186	0.243604	0.0809464	-500.432	11.3148	12.1714	0.00278545	0.00290861	0.00334787
23	BOVINEHD2300007251	26771426	0	B	A	0.328	-0.219788	0.0737479	-500.459	12.278	13.2241	0.00305856	0.00299482	0.00335122
10	HAPMAP48867-BTA-71298	58963653	4	B	A	0.099	0.337273	0.113091	-500.463	12.0791	12.9649	0.00303859	0.00300748	0.00337562
4	BOVINEHD0400035085	119785935	0	B	A	0.097	-0.306676	0.103009	-500.471	12.206	13.1418	0.00308879	0.00303491	0.00339675
2	BOVINEHD0200019845	68701173	0	B	A	0.126	0.311074	0.104755	-500.469	13.1602	14.1187	0.00316477	0.00302995	0.00340637
18	ARS-BFGL-NGS-14811	7277738	6	B	A	0.237	0.230107	0.0774519	-500.479	12.4696	13.4165	0.00315049	0.0030623	0.00342027
2	BOVINEHD0200039869	136012832	1	A	B	0.356	0.198605	0.0668047	-500.479	12.3101	13.2478	0.00313101	0.00306236	0.00342298
18	BOVINEHD1800006620	21441283	0	A	B	0.46	0.196592	0.0653359	-500.447	11.1695	11.992	0.00278997	0.00295519	0.00343186
18	BOVINEHD1800006415	20689048	2	A	B	0.456	-0.200728	0.0663022	-500.428	10.8023	11.6227	0.00262818	0.00289677	0.00343558
8	BOVINEHD0800016731	55470752	1	B	A	0.268	-0.22191	0.0746836	-500.486	12.2609	13.1794	0.0031468	0.00308594	0.0034502
29	BOVINEHD2900001533	5360528	1	A	B	0.157	0.271006	0.0913839	-500.492	12.5396	13.5428	0.003205	0.00310603	0.00346701
6	BOVINEHD0600000041	222615	1	B	A	0.165	-0.260917	0.0878393	-500.494	12.1422	13.0685	0.00315632	0.00311166	0.003482
2	BOVINEHD0200028616	99506890	0	A	B	0.245	-0.220203	0.0743437	-500.49	13.4504	14.4603	0.00324201	0.00309741	0.00350603
28	BOVINEHD2800002017	6775326	0	B	A	0.448	0.192021	0.0647274	-500.504	12.1693	13.0578	0.00319443	0.00314822	0.00352186
24	BOVINEHD2400009624	34982935	1	A	B	0.252	0.225428	0.0759708	-500.506	12.0952	12.9781	0.00318751	0.00315281	0.00353112
18	BOVINEHD1800006398	20589044	1	A	B	0.409	0.192969	0.0652257	-500.517	12.3803	13.4437	0.00327814	0.00319201	0.00355874
15	BOVINEHD1500024346	83104630	1	A	B	0.414	0.202154	0.0684959	-500.534	12.5693	13.4986	0.00335331	0.00325087	0.00362154
7	BOVINEHD0700000591	2190439	0	B	A	0.134	-0.281365	0.0951778	-500.539	12.0582	12.9816	0.00330187	0.00327064	0.00365664
11	BOVINEHD1100028276	97243731	0	A	B	0.341	-0.19901	0.0675618	-500.539	13.1655	14.132	0.00341459	0.00326929	0.00366478
18	BOVINEHD1800004897	15568505	17	A	B	0.277	0.195291	0.0652476	-500.506	11.029	11.8843	0.00293577	0.00315359	0.00366812
2	ARS-BFGL-NGS-106237	76637668	2	B	A	0.222	-0.233506	0.0792711	-500.55	12.5724	13.5186	0.00341384	0.00330921	0.00368385
26	HAPMAP46811-BTA-40771	28155692	0	B	A	0.211	-0.233627	0.0793158	-500.563	12.2305	13.1372	0.00341533	0.00335602	0.00374064
23	HAPMAP30806-BTA-137079	14889869	1	A	B	0.38	0.195817	0.0661079	-500.55	11.601	12.4612	0.00324076	0.00330915	0.00374597
18	BOVINEHD1800006781	22091547	1	A	B	0.441	0.20503	0.0682919	-500.508	10.7625	11.551	0.00285052	0.00316126	0.00376017
2	BOVINEHD0200016752	58971614	2	B	A	0.217	0.237097	0.0807395	-500.565	13.0509	14.1114	0.00351333	0.00336404	0.0037628
2	HAPMAP50985-BTA-49760	129882579	4	A	B	0.134	-0.279267	0.0951172	-500.572	12.801	13.7642	0.00351935	0.00338894	0.00377346
18	BOVINEHD1800009433	30720548	0	B	A	0.298	0.212998	0.0721329	-500.563	11.8057	12.682	0.00333704	0.00335808	0.00377449
7	ARS-BFGL-NGS-13342	64144040	1	B	A	0.459	0.197379	0.0666502	-500.556	11.5325	12.394	0.00324775	0.00333284	0.00378135
8	BOVINEHD0800032923	109430273	1	B	A	0.287	0.223913	0.0763297	-500.577	12.9271	13.8805	0.0035476	0.00340921	0.0037997
6	BOVINEHD0600000055	295961	0	B	A	0.164	-0.25826	0.0878007	-500.577	12.16	13.0883	0.00345988	0.00340975	0.00380002
23	BOVINEHD2300003195	12859156	4	A	B	0.07	0.363421	0.123802	-500.581	12.5121	13.4642	0.00352518	0.00342377	0.0038059
26	BOVINEHD2600001608	7031134	1	A	B	0.463	0.189864	0.0644022	-500.536	14.2793	15.5418	0.00338774	0.00325794	0.00381807
11	BOVINEHD1100001579	4398950	0	A	B	0.34	0.202452	0.068994	-500.586	12.476	13.3946	0.00353808	0.00344297	0.00382678
4	BTB-01951988	7708368	0	A	B	0.117	0.289665	0.098688	-500.567	13.6387	14.6725	0.00352901	0.00337298	0.00382973
12	BOVINEHD1200023521	81831783	11	A	B	0.423	0.196489	0.0669328	-500.587	12.3458	13.2654	0.00352395	0.00344551	0.00383182
6	BOVINEHD0600030060	106931938	1	A	B	0.376	0.197458	0.0674274	-500.589	13.0692	14.0395	0.00360436	0.00345591	0.00385822
22	BOVINEHD2200012950	44771632	0	A	B	0.49	0.192483	0.0653942	-500.586	11.8781	12.7674	0.0034382	0.0034444	0.00385874
29	BOVINEHD2900007014	24246008	2	B	A	0.288	0.215507	0.0736042	-500.596	12.78	13.7303	0.00361038	0.00348068	0.00387021
23	BOVINEHD2300003748	14811790	1	A	B	0.18	0.260602	0.0886308	-500.592	11.9255	12.8224	0.00347221	0.00346808	0.00387949
11	BOVINEHD1100028484	97989650	0	B	A	0.295	-0.205555	0.0701151	-500.599	12.3035	13.2284	0.0035679	0.00349481	0.00388537
23	BOVINEHD2300002433	9904740	0	A	B	0.107	0.308266	0.104534	-500.586	11.6178	12.4969	0.00337859	0.00344429	0.00388801
18	BTA-121123-NO-RS	31280444	1	A	B	0.148	-0.2789	0.0916385	-500.374	17.0023	19.2636	0.00249533	0.00272908	0.00389638
24	BTA-111495-NO-RS	5118635	1	B	A	0.013	-0.812589	0.277827	-500.6	13.0216	13.9988	0.00364605	0.00349712	0.00389988
2	BTB-01169423	110559605	2	B	A	0.268	-0.221437	0.0747041	-500.51	15.1076	16.6822	0.0032192	0.00316832	0.00391326
8	BOVINEHD0800016707	55390628	0	A	B	0.268	-0.218498	0.0745905	-500.607	12.2816	13.2029	0.0035947	0.00352464	0.003918
8	BOVINEHD0800016718	55436896	0	B	A	0.268	-0.218498	0.0745905	-500.607	12.2816	13.2029	0.0035947	0.00352464	0.003918
20	BOVINEHD2000011491	40180680	0	B	A	0.237	-0.220012	0.0752627	-500.608	12.8626	13.8157	0.00366373	0.00352635	0.00392183
26	BOVINEHD2600008060	30105518	0	A	B	0.47	0.19471	0.06608	-500.594	11.6102	12.4792	0.00340408	0.00347348	0.00392202
21	BOVINEHD2100020269	69440566	0	A	B	0.133	-0.283691	0.0970651	-500.61	12.8045	13.754	0.00367034	0.00353723	0.0039312
18	BOVINEHD1800012425	42082424	1	B	A	0.404	0.188252	0.0641936	-500.608	12.0562	12.9602	0.00355798	0.00352761	0.00393322
5	ARS-BFGL-NGS-102015	7175086	0	B	A	0.324	0.219086	0.074684	-500.608	12.0055	12.8994	0.00354752	0.00352887	0.00393839
15	ARS-BFGL-NGS-34095	66734138	0	A	B	0.205	-0.230495	0.0788613	-500.615	12.5943	13.5501	0.00366918	0.00355461	0.0039455
21	BOVINEHD2100011155	38419609	2	B	A	0.482	0.194585	0.0665003	-500.615	12.3214	13.2419	0.00363134	0.00355489	0.003949
18	ARS-BFGL-NGS-55307	11948430	1	B	A	0.091	0.318275	0.108544	-500.611	12.0077	12.9139	0.00356198	0.00354029	0.00395001
2	BOVINEHD0200024163	84795538	2	B	A	0.203	0.235359	0.0800606	-500.606	11.7262	12.6031	0.00347812	0.00351969	0.00395676
2	BOVINEHD0200024188	84835986	2	B	A	0.203	0.235359	0.0800606	-500.606	11.7262	12.6031	0.00347812	0.00351969	0.00395676
22	BOVINEHD2200013794	47942274	0	A	B	0.476	-0.190964	0.0653011	-500.62	12.3096	13.2231	0.00365109	0.0035767	0.00397283
18	BOVINEHD1800009400	30560149	2	A	B	0.449	-0.200465	0.0680552	-500.604	11.5046	12.3585	0.00341428	0.00351335	0.00398307
18	BOVINEHD1800002583	7404149	0	B	A	0.254	-0.218364	0.0747821	-500.63	12.3862	13.2999	0.00370139	0.00361469	0.00401118
18	BOVINEHD1800002584	7405664	0	B	A	0.254	-0.218364	0.0747821	-500.63	12.3862	13.2999	0.00370139	0.00361469	0.00401118
25	BOVINEHD2500009897	35878465	1	A	B	0.263	0.221772	0.0760903	-500.633	12.7738	13.7703	0.00376488	0.00362714	0.00402742
1	ARS-BFGL-NGS-98387	153083473	1	B	A	0.232	0.224887	0.0771098	-500.62	13.5458	14.6635	0.0037428	0.00357342	0.00403891
24	HAPMAP47666-BTA-57955	35097669	2	A	B	0.411	-0.197846	0.0673909	-500.623	11.6402	12.5029	0.00352201	0.00358729	0.00404237
24	HAPMAP49083-BTA-21452	32171355	1	A	B	0.358	0.197571	0.0673055	-500.625	11.6244	12.4911	0.00352588	0.0035953	0.00405214
4	BOVINEHD0400032180	112008587	0	B	A	0.188	0.241934	0.0830733	-500.645	12.5901	13.5504	0.00379189	0.00367458	0.00407312
25	BOVINEHD2500008847	32271905	1	B	A	0.235	0.229835	0.0785171	-500.636	11.8308	12.6977	0.00361859	0.00363788	0.00407448
18	HAPMAP55331-RS29012854	23762816	2	A	B	0.396	-0.195325	0.066048	-500.608	11.0635	11.8889	0.0032902	0.00352738	0.00408608
22	BOVINEHD2200016893	58341086	0	A	B	0.109	0.310953	0.106273	-500.639	11.8309	12.7039	0.00363253	0.00365179	0.00408835
11	BOVINEHD1100002294	6188577	3	A	B	0.332	-0.202191	0.0694116	-500.652	12.3449	13.2576	0.00378449	0.003702	0.00410519
8	ARS-BFGL-NGS-107669	26569920	2	A	B	0.136	0.290807	0.0998202	-500.656	12.2278	13.14	0.00377997	0.00371696	0.00412535
11	BOVINEHD1100011923	40639644	0	B	A	0.059	-0.401659	0.13814	-500.647	13.3864	14.3868	0.00384775	0.00368013	0.00412843
2	BOVINEHD0200037333	128553810	0	B	A	0.101	0.303641	0.10344	-500.64	11.4148	12.2821	0.00352602	0.00365447	0.00414829
21	BOVINEHD2100016123	56167628	0	B	A	0.183	-0.239861	0.082479	-500.662	12.4411	13.3519	0.00384157	0.00374528	0.00414902
2	BOVINEHD0200024184	84827434	0	B	A	0.383	0.190629	0.0654441	-500.662	12.1102	13.0113	0.0037853	0.00374441	0.00416143
6	BTB-00243004	6807282	1	A	B	0.248	-0.226135	0.0775122	-500.663	11.8448	12.7575	0.00373154	0.00374599	0.00418262
23	ARS-BFGL-BAC-29509	9829493	0	B	A	0.114	0.294585	0.100946	-500.662	11.823	12.7181	0.00372205	0.0037422	0.00418338
6	BOVINEHD0600018735	67832622	0	B	A	0.149	0.26813	0.0912122	-500.646	11.2054	12.0457	0.00347961	0.00367788	0.00421815
6	BOVINEHD0600018747	67865555	0	A	B	0.149	0.26813	0.0912122	-500.646	11.2054	12.0457	0.00347961	0.00367788	0.00421815
18	ARS-BFGL-NGS-112357	42254799	10	A	B	0.377	-0.19652	0.0674866	-500.674	11.9279	12.8377	0.00379556	0.0037915	0.00422428
1	BOVINEHD0100045855	156866493	0	B	A	0.174	-0.250727	0.0852529	-500.646	11.1516	12.0052	0.00346475	0.00367987	0.00422789
10	BOVINEHD1000026127	91116299	3	A	B	0.312	-0.208043	0.0713187	-500.67	11.7548	12.63	0.00373533	0.00377505	0.00422822
4	BOVINEHD0400032924	114054220	15	A	B	0.383	0.194245	0.0670272	-500.675	13.1652	14.1511	0.00396537	0.00379893	0.00423323
2	BOVINEHD0200030181	104925054	1	A	B	0.381	0.194775	0.0667912	-500.673	11.7411	12.6323	0.00374615	0.00378746	0.00424129
27	BOVINEHD2700003901	13400245	0	B	A	0.071	-0.359263	0.123727	-500.686	12.1648	13.0773	0.00389559	0.00384223	0.00426183
18	BOVINEHD1800012071	41017221	0	B	A	0.213	0.232913	0.077203	-500.569	9.99976	10.7754	0.00271946	0.00338011	0.00426194
9	BTB-01921442	20950546	0	A	B	0.125	0.285673	0.0986275	-500.69	12.6015	13.5361	0.00398408	0.0038626	0.00427273
22	ARS-BFGL-NGS-34067	46663211	0	A	B	0.102	-0.309271	0.106179	-500.681	11.7703	12.6589	0.00378696	0.00382249	0.00427545
7	BOVINEHD0700018810	64734967	0	A	B	0.297	-0.216703	0.0746073	-500.69	12.0237	12.8901	0.00388453	0.00386298	0.00429739
15	BOVINEHD1500021650	74688212	1	A	B	0.366	0.19593	0.0674063	-500.691	11.8838	12.7833	0.0038589	0.00386568	0.00430905
1	BTB-00502293	14587033	0	B	A	0.212	0.236864	0.0818832	-500.698	12.7257	13.6689	0.00403132	0.00389493	0.00430919
19	BOVINEHD1900011163	38561207	0	A	B	0.04	0.494728	0.169805	-500.688	11.629	12.5045	0.00377769	0.00385119	0.00432686
18	BOVINEHD1800017642	61241191	0	A	B	0.285	-0.207633	0.0715267	-500.699	11.9315	12.8466	0.00390535	0.00390015	0.00433969
24	BOVINEHD2400007258	26624691	0	B	A	0.133	0.276857	0.0955832	-500.704	12.227	13.137	0.00398392	0.00391897	0.0043404
16	BOVINEHD1600022588	77921899	1	A	B	0.011	0.940581	0.324723	-500.707	12.1308	13.0492	0.00398314	0.00393592	0.00436292
8	BTB-01271101	27519327	1	A	B	0.333	-0.204518	0.0706678	-500.712	12.1791	13.105	0.00401421	0.00395682	0.00438203
2	BOVINEHD0200021429	74813684	0	B	A	0.311	-0.208953	0.0723238	-500.715	12.4927	13.4184	0.00407646	0.00396787	0.00438446
2	BOVINEHD0200013556	46765752	1	B	A	0.353	-0.191791	0.066282	-500.715	12.1593	13.0744	0.00402068	0.00396757	0.00439525
1	BOVINEHD0100043699	150641999	0	B	A	0.096	-0.333072	0.114118	-500.695	11.3431	12.1835	0.0037171	0.00388101	0.00441386
27	BOVINEHD2700006763	24040874	0	A	B	0.061	0.389951	0.134676	-500.718	11.9817	12.8882	0.00399658	0.00398098	0.00442265
1	ARS-BFGL-NGS-72308	135751118	1	B	A	0.314	-0.199631	0.0692103	-500.724	12.6096	13.5605	0.00413668	0.00400957	0.00442885
10	BOVINEHD1000017233	58333395	1	A	B	0.305	0.204946	0.0710892	-500.723	12.7824	13.8313	0.00415582	0.0040037	0.00442973
16	BTB-01593521	56996623	0	A	B	0.191	-0.235477	0.0816178	-500.732	12.3298	13.2387	0.00412776	0.0040444	0.00446939
24	BOVINEHD2400007607	27916306	0	B	A	0.205	-0.250525	0.0864741	-500.724	11.8003	12.6698	0.00397635	0.00400874	0.00447456
18	BOVINEHD1800007783	25238862	1	A	B	0.273	-0.223164	0.0771432	-500.69	14.1694	15.5864	0.00402945	0.00386112	0.00447615
1	BOVINEHD0100044564	153078368	1	A	B	0.104	0.309808	0.107567	-500.736	12.6245	13.6076	0.00419206	0.00405962	0.00448255
18	BOVINEHD1800006363	20503249	0	A	B	0.439	0.192289	0.0655041	-500.687	10.8971	11.7262	0.00352488	0.00384972	0.00448581
18	BTA-43624-NO-RS	5146517	1	B	A	0.438	-0.193329	0.0669331	-500.733	12.0822	12.9884	0.00408579	0.00404859	0.00448691
24	BOVINEHD2400007602	27899547	1	A	B	0.203	-0.252741	0.0872819	-500.728	11.7957	12.6659	0.00399403	0.00402783	0.00449547
24	BTB-00885200	30206723	0	A	B	0.287	0.21153	0.0732838	-500.737	12.1121	13.0206	0.00411064	0.00406685	0.00450416
18	BOVINEHD1800003714	10443811	0	B	A	0.121	0.278868	0.0968338	-500.742	12.4683	13.4027	0.00419571	0.00408664	0.00451051
18	BOVINEHD1800003747	10505236	0	A	B	0.121	0.278868	0.0968338	-500.742	12.4683	13.4027	0.00419571	0.00408664	0.00451051
25	BOVINEHD2500002652	9934196	12	B	A	0.438	0.180524	0.0627793	-500.741	12.8991	14	0.0042525	0.00408321	0.00452271
5	BOVINEHD0500018388	65618331	0	B	A	0.122	0.287977	0.0982366	-500.698	10.9118	11.7439	0.00357033	0.00389348	0.00452743
15	BOVINEHD1500013490	47141180	0	B	A	0.169	-0.267466	0.0928841	-500.747	12.3514	13.2884	0.00419953	0.00410862	0.00453595
18	ARS-BFGL-NGS-34817	8384452	0	A	B	0.201	0.225087	0.0782516	-500.748	12.5619	13.5072	0.00424027	0.0041158	0.00454104
23	HAPMAP28130-BTA-137222	25038202	1	B	A	0.149	0.268556	0.0931214	-500.745	12.1001	12.9925	0.00414287	0.00410236	0.00454417
8	BOVINEHD0800000751	2204926	1	A	B	0.466	0.185744	0.0645567	-500.754	12.3432	13.2573	0.0042302	0.00414112	0.00457141
28	ARS-BFGL-NGS-114215	9100851	1	B	A	0.363	-0.199809	0.069112	-500.745	11.736	12.6163	0.00405164	0.00410119	0.00458022
4	BOVINEHD0400030061	106217871	0	A	B	0.226	-0.223105	0.0774109	-500.754	12.0131	12.9342	0.00416674	0.00414294	0.0045912
4	BOVINEHD0400030065	106224802	0	B	A	0.226	-0.223105	0.0774109	-500.754	12.0131	12.9342	0.00416674	0.00414294	0.0045912
4	BOVINEHD0400009832	34784819	0	A	B	0.032	0.496431	0.172939	-500.759	12.7857	13.7346	0.00431852	0.00416739	0.00460019
29	BOVINEHD2900001371	4916284	0	B	A	0.319	-0.1943	0.0676898	-500.764	12.5942	13.5311	0.00431997	0.00419028	0.00462005
1	BTB-00075551	157682341	0	B	A	0.23	-0.224256	0.0777579	-500.761	11.8006	12.6861	0.00414165	0.00417394	0.00464969
2	BOVINEHD0200020860	72849807	4	A	B	0.362	-0.205873	0.0717849	-500.756	13.5141	14.7977	0.00435393	0.00414997	0.0046688
10	BTA-67223-NO-RS	42747456	2	A	B	0.042	0.438612	0.152674	-500.772	12.1834	13.1007	0.00428767	0.00422737	0.00466971
8	HAPMAP51430-BTA-29826	26330491	19	B	A	0.218	-0.231497	0.0808587	-500.776	12.9935	13.978	0.00442083	0.00424696	0.00469719
2	BOVINEHD0200030162	104892874	0	B	A	0.4	0.181812	0.0632847	-500.779	12.0261	12.9413	0.00428703	0.00426051	0.00471587
28	BOVINEHD2800003804	13367014	1	B	A	0.482	0.191837	0.0663696	-500.764	11.4769	12.347	0.00405989	0.00419114	0.00471792
4	HAPMAP59107-RS29018244	101072503	3	A	B	0.374	0.194425	0.067318	-500.767	11.5306	12.3993	0.00408895	0.00420284	0.00472245
24	BTA-119562-NO-RS	31105952	0	B	A	0.434	0.185344	0.0644357	-500.778	11.8787	12.7705	0.00424074	0.00425271	0.00472415
11	BOVINEHD1100030226	103934387	1	A	B	0.259	-0.215578	0.0747879	-500.726	14.5046	16.0058	0.00416121	0.00401605	0.00473536
8	BOVINEHD0800008119	26880286	1	B	A	0.196	-0.234994	0.0818866	-500.787	12.0738	12.9748	0.00432934	0.00429467	0.00474936
4	ARS-BFGL-NGS-115810	34884786	0	B	A	0.187	-0.241009	0.0841727	-500.79	12.4231	13.34	0.00441695	0.00431191	0.00475004
1	BOVINEHD0100046053	157436266	1	A	B	0.372	0.189475	0.0662574	-500.79	12.7375	13.7917	0.00446622	0.00430934	0.00475214
10	BOVINEHD1000014266	47480172	0	A	B	0.428	-0.185049	0.0646396	-500.797	12.2933	13.2066	0.00442368	0.00434217	0.00478615
26	BOVINEHD2600014318	49719062	1	B	A	0.086	0.328937	0.115171	-500.798	12.882	13.8222	0.00451631	0.00435114	0.00479876
23	ARS-BFGL-NGS-41214	13846320	0	B	A	0.023	-0.610166	0.213013	-500.799	12.1285	13.0328	0.00440087	0.00435219	0.00480654
18	BOVINEHD1800002429	6982782	0	A	B	0.133	0.275847	0.0964091	-500.801	12.2767	13.1888	0.00444517	0.00436525	0.00481148
18	BOVINEHD1800018841	64848191	0	B	A	0.451	0.186331	0.0649126	-500.796	11.8565	12.7412	0.00431949	0.00433927	0.00481971
23	BOVINEHD2300004630	18114342	2	A	B	0.346	-0.201437	0.0705939	-500.808	12.7385	13.7131	0.0045527	0.0043972	0.00484272
1	ARS-BFGL-NGS-113807	136029972	3	B	A	0.048	-0.412283	0.1445	-500.81	12.7022	13.6581	0.00455692	0.00440616	0.00485061
20	BOVINEHD2000003722	11574648	2	A	B	0.305	0.198784	0.0696525	-500.811	12.5903	13.5327	0.00454614	0.00441162	0.00485421
2	BOVINEHD0200015626	55070184	2	A	B	0.424	0.198656	0.0695463	-500.811	12.3924	13.2947	0.0045109	0.00441115	0.00485615
19	BOVINEHD1900012186	42749182	2	A	B	0.443	0.191756	0.067152	-500.813	12.3941	13.3012	0.00452349	0.00442245	0.00486792
3	BOVINEHD0300021437	73674013	3	B	A	0.244	-0.209547	0.0725635	-500.726	14.9851	16.5504	0.00409366	0.00401558	0.00486916
18	ARS-BFGL-NGS-6151	30702967	0	B	A	0.176	0.241129	0.0838075	-500.799	11.5188	12.39	0.00423077	0.00435384	0.00488624
2	BOVINEHD0200037186	128031460	0	A	B	0.028	0.54219	0.188358	-500.798	11.4748	12.3407	0.00421322	0.00435106	0.00489317
2	BOVINEHD0200021433	74828443	0	B	A	0.312	-0.205443	0.0720222	-500.819	12.4741	13.3979	0.00456638	0.00445077	0.00489589
18	BOVINEHD1800003494	9841196	0	A	B	0.442	0.189943	0.0666568	-500.822	12.6263	13.5858	0.00460776	0.00446545	0.00491173
18	BOVINEHD1800007395	23969204	2	A	B	0.354	0.199506	0.0693598	-500.807	11.4533	12.3024	0.00424112	0.00438941	0.00494349
28	HAPMAP50269-BTA-16971	15224521	0	A	B	0.177	0.23922	0.0838181	-500.826	12.1564	13.0746	0.00454476	0.00448733	0.00494697
25	BOVINEHD2500010807	38710279	0	B	A	0.326	0.209573	0.0736438	-500.829	12.7506	13.7186	0.00466197	0.00450248	0.0049543
27	BOVINEHD2700000175	469211	8	A	B	0.184	0.243851	0.0854714	-500.829	12.1714	13.0764	0.0045591	0.00450018	0.00496051
24	BOVINEHD2400018525	27909385	2	B	A	0.206	-0.247939	0.0865733	-500.821	11.7522	12.6157	0.00440816	0.00446179	0.00496691
12	BOVINEHD1200003802	13104268	0	B	A	0.107	-0.295751	0.103014	-500.816	11.5219	12.406	0.00431296	0.00443581	0.00497193
18	BOVINEHD1800019097	65545599	1	B	A	0.356	-0.19132	0.0672602	-500.837	12.6223	13.5693	0.00468041	0.00453772	0.00498784
6	BOVINEHD0600002496	10524000	0	A	B	0.322	0.197597	0.0692802	-500.834	12.1236	13.0232	0.00457124	0.00452363	0.004989
4	BOVINEHD0400009689	34096022	1	B	A	0.471	0.189605	0.0666045	-500.839	12.3589	13.2811	0.00464819	0.00454994	0.00500324
18	ARS-BFGL-NGS-288	10257186	2	A	B	0.034	0.472247	0.165929	-500.844	12.2585	13.1871	0.00465743	0.00457668	0.0050352
4	ARS-BFGL-NGS-108486	2239242	2	B	A	0.312	-0.19649	0.0691911	-500.839	13.2082	14.2113	0.00474806	0.00455046	0.00504019
28	BOVINEHD2800008433	32030312	1	B	A	0.089	-0.317242	0.111721	-500.845	12.815	13.7863	0.00475136	0.00458191	0.0050411
18	BOVINEHD1800019027	65334633	2	A	B	0.065	0.345358	0.12159	-500.848	12.6401	13.5743	0.00474023	0.00459475	0.00504816
3	BOVINEHD0300006878	21939333	0	A	B	0.439	0.185373	0.0649022	-500.84	11.7953	12.6837	0.00451465	0.00455333	0.00505549
2	BOVINEHD0200027490	95683599	0	B	A	0.388	0.194095	0.0682118	-500.849	12.2115	13.1194	0.00466608	0.00459804	0.00506135
3	BOVINEHD0300023245	80944326	0	A	B	0.258	0.225754	0.0793443	-500.852	12.1527	13.0553	0.00466934	0.0046155	0.00508376
1	BOVINEHD0100042232	146276091	0	B	A	0.417	0.179447	0.063273	-500.856	12.8179	13.7668	0.00480284	0.00463389	0.00509524
27	BOVINEHD2700012026	41435459	0	B	A	0.36	-0.184124	0.0646755	-500.854	11.9926	12.9148	0.00464594	0.00462733	0.00510762
10	ARS-BFGL-NGS-118199	91086389	3	B	A	0.314	-0.202844	0.0711087	-500.851	11.7879	12.6658	0.00456495	0.00460915	0.00511685
8	BOVINEHD0800019233	64196237	4	B	A	0.425	0.196807	0.0693113	-500.837	13.7116	14.9037	0.00475315	0.00454173	0.00512131
15	BOVINEHD1500024382	83179324	2	B	A	0.463	-0.182316	0.0643374	-500.855	13.4351	14.4172	0.0048372	0.00463328	0.00515624
15	BTB-00617870	78619447	8	A	B	0.396	0.189425	0.0667621	-500.868	12.2879	13.1952	0.00478458	0.00469909	0.00516425
18	BOVINEHD1800006317	20375652	1	B	A	0.285	0.198505	0.069869	-500.866	12.08	12.9947	0.0047292	0.00468919	0.00516653
28	BOVINEHD2800003854	13581057	0	B	A	0.33	-0.203741	0.0712982	-500.856	11.492	12.3686	0.00449511	0.00463738	0.00519513
6	BOVINEHD0600032039	113280972	0	A	B	0.244	0.21799	0.0768301	-500.875	12.1319	13.0295	0.00478473	0.00473382	0.00521131
24	BOVINEHD2400007263	26644894	0	A	B	0.134	0.268996	0.0949381	-500.881	12.2432	13.1567	0.00484266	0.00476538	0.00523616
17	ARS-BFGL-NGS-112404	59749528	2	A	B	0.457	0.190365	0.0672295	-500.884	12.28	13.2134	0.00486963	0.00478275	0.00525158
28	BOVINEHD2800003845	13554301	0	B	A	0.476	-0.187493	0.0657939	-500.87	11.61	12.4833	0.0046058	0.00470913	0.00525221
2	ARS-BFGL-NGS-22760	93795054	2	A	B	0.491	-0.192608	0.0681649	-500.887	12.7043	13.6588	0.00495907	0.00479854	0.00526502
2	BTA-49028-NO-RS	112376085	0	A	B	0.203	-0.231549	0.0819808	-500.887	12.865	13.8222	0.00497721	0.00479852	0.00527179
2	BOVINEHD0200032057	111229939	1	B	A	0.354	-0.196664	0.0695179	-500.889	12.3388	13.2704	0.00490846	0.00480894	0.00527704
2	BOVINEHD0200030103	104764236	0	A	B	0.481	0.185707	0.0653114	-500.879	11.7395	12.614	0.00469587	0.00475779	0.00528313
23	BOVINEHD2300001843	7308515	1	A	B	0.253	0.208286	0.0735424	-500.889	12.1343	13.0393	0.00486029	0.00480872	0.00528949
27	BOVINEHD2700007711	27481782	0	B	A	0.263	-0.216273	0.0766065	-500.893	12.7281	13.6884	0.00499635	0.00482992	0.00529909
18	HAPMAP41864-BTA-42761	21237887	2	A	B	0.16	0.266314	0.0923495	-500.842	10.8427	11.6564	0.00414517	0.00456357	0.00530876
6	BOVINEHD0600003269	12841973	0	A	B	0.343	0.196922	0.0697035	-500.896	12.4532	13.3699	0.00496649	0.00484639	0.00531391
20	BOVINEHD2000000013	92150	0	B	A	0.393	-0.182844	0.0648148	-500.903	12.5685	13.5298	0.00502925	0.00488385	0.00535258
7	BOVINEHD0700000199	921254	0	B	A	0.299	0.197049	0.0694686	-500.897	11.7604	12.6596	0.00479615	0.00484994	0.00537415
3	ARS-BFGL-NGS-32792	92794948	0	A	B	0.359	-0.194006	0.0684196	-500.898	11.7902	12.6657	0.0048108	0.00485748	0.00538262
23	BOVINEHD2300013369	46030611	0	B	A	0.396	0.185217	0.0652682	-500.899	11.6671	12.5539	0.0047777	0.004864	0.00540564
10	HAPMAP36706-SCAFFOLD27815_931	91121384	2	B	A	0.313	-0.201373	0.0711002	-500.905	11.8381	12.7196	0.00485964	0.0048924	0.00541133
18	ARS-BFGL-NGS-80672	26630875	2	B	A	0.443	-0.203818	0.0710151	-500.868	10.9634	11.7767	0.00432515	0.00469841	0.00541839
18	HAPMAP34397-BES7_CONTIG335_1167	35583594	0	B	A	0.146	0.255414	0.0906752	-500.915	12.5773	13.5367	0.00509455	0.00494691	0.00541907
4	BOVINEHD0400010190	36354506	0	A	B	0.367	-0.198222	0.0703577	-500.915	12.546	13.4679	0.00508607	0.00494817	0.00542014
3	BOVINEHD0300014844	48893226	0	B	A	0.322	0.204594	0.0718449	-500.893	11.3856	12.2372	0.00463392	0.00482771	0.00542852
27	BOVINEHD2700006645	23636317	0	B	A	0.379	0.195773	0.0689039	-500.899	11.532	12.4108	0.00472709	0.00486202	0.00542947
24	BOVINEHD2400001552	5909575	0	B	A	0.019	0.662658	0.234722	-500.915	12.1071	13.015	0.00499655	0.00495055	0.00544135
25	BOVINEHD2500004421	15619802	2	B	A	0.482	0.185527	0.0657848	-500.917	12.2439	13.1692	0.00504172	0.00496098	0.0054419
27	BOVINEHD2700000201	592491	9	A	B	0.32	0.201197	0.0711054	-500.912	11.836	12.7104	0.00489971	0.0049332	0.00545709
11	BOVINEHD1100022854	79768288	0	B	A	0.234	0.218997	0.0766286	-500.887	11.1104	11.9731	0.00449076	0.00479809	0.00546235
2	BOVINEHD4100001186	46877477	1	A	B	0.305	-0.196041	0.0695857	-500.922	12.3307	13.2553	0.00508744	0.00498736	0.00546577
25	BOVINEHD2500009337	33844134	1	A	B	0.254	0.210096	0.0743773	-500.918	11.9624	12.8633	0.00497254	0.00496593	0.00547218
22	BOVINEHD2200013187	45696332	0	B	A	0.423	-0.18623	0.0659494	-500.921	11.9633	12.8675	0.00498635	0.00497945	0.00548583
18	BOVINEHD1800005967	19140107	0	A	B	0.168	-0.2462	0.0875544	-500.916	13.3778	14.3848	0.00517019	0.00495192	0.00549063
9	HAPMAP51986-BTA-84173	72331851	3	A	B	0.267	0.214864	0.0761831	-500.925	12.0722	12.972	0.00503947	0.00500359	0.00550112
27	BOVINEHD2700007060	25135784	3	A	B	0.389	0.192157	0.0675932	-500.909	11.3439	12.2128	0.00470392	0.00491581	0.00553011
1	BOVINEHD0100042234	146281920	0	A	B	0.436	0.178744	0.0636315	-500.934	12.684	13.6212	0.0052163	0.00505288	0.00553212
18	BOVINEHD1800002063	6200935	0	B	A	0.489	-0.188184	0.067033	-500.942	12.5817	13.5004	0.00524354	0.00509659	0.00557644
2	BOVINEHD0200029888	103958410	0	A	B	0.388	-0.18355	0.0653829	-500.943	12.5049	13.4476	0.00524409	0.00510699	0.00558744
2	BOVINEHD0200029890	103964817	0	A	B	0.388	-0.18355	0.0653829	-500.943	12.5049	13.4476	0.00524409	0.00510699	0.00558744
2	BOVINEHD0200028538	99191144	0	A	B	0.327	-0.202643	0.0722648	-500.938	13.2932	14.2759	0.00529429	0.00507603	0.00560796
2	BOVINEHD0200028540	99197001	0	B	A	0.327	-0.202643	0.0722648	-500.938	13.2932	14.2759	0.00529429	0.00507603	0.00560796
2	ARS-BFGL-NGS-86652	72790595	1	B	A	0.446	-0.200536	0.0705888	-500.919	11.3112	12.12	0.0047322	0.00496824	0.00561495
4	BOVINEHD0400010575	37684418	3	A	B	0.116	0.285133	0.101597	-500.95	12.395	13.3132	0.0052569	0.00514235	0.00562704
20	BOVINEHD2000001182	3602570	1	A	B	0.099	0.290867	0.103051	-500.938	11.7274	12.5979	0.00500582	0.00507754	0.00562798
8	BOVINEHD0800008915	29401953	1	B	A	0.108	-0.298706	0.105356	-500.929	11.3641	12.2386	0.00481557	0.00502359	0.00564032
4	BTA-70016-NO-RS	35605434	1	A	B	0.352	-0.195648	0.0696485	-500.951	12.1874	13.0847	0.00521593	0.00515016	0.00564694
18	HAPMAP46816-BTA-42887	23330707	0	A	B	0.398	-0.198303	0.0701119	-500.935	11.5423	12.3809	0.00491738	0.00505922	0.00565128
2	BOVINEHD0200028549	99225991	0	A	B	0.33	-0.201105	0.071782	-500.945	13.3415	14.3293	0.00533571	0.00511442	0.00565603
15	BOVINEHD1500023706	81449105	2	B	A	0.489	0.191111	0.0681175	-500.955	12.3177	13.2368	0.00527113	0.00517234	0.00566142
14	BTB-01361552	61068246	2	A	B	0.169	0.256641	0.0910622	-500.907	14.3538	15.4954	0.00507124	0.00490687	0.00567362
7	BOVINEHD0700006916	25145046	0	A	B	0.485	0.197931	0.0704141	-500.954	12.0117	12.9254	0.00518611	0.00516621	0.00567692
28	BOVINEHD2800008260	31298826	0	A	B	0.146	-0.260976	0.0930001	-500.957	12.216	13.1422	0.00526188	0.00518578	0.00568042
18	BOVINEHD1800005516	17767074	1	A	B	0.157	0.25276	0.089076	-500.93	11.2675	12.1218	0.0047808	0.00503368	0.00568103
28	BOVINEHD2800008814	33171345	6	B	A	0.495	0.194819	0.0690525	-500.947	11.6447	12.5356	0.00502485	0.00512533	0.00568756
3	BOVINEHD0300000703	2564415	0	A	B	0.173	-0.25165	0.0889536	-500.94	11.4498	12.3097	0.00490792	0.0050854	0.00569172
25	BOVINEHD2500004472	15781611	2	A	B	0.39	-0.182672	0.0652548	-500.961	12.6386	13.5908	0.00537213	0.00520892	0.00569568
1	ARS-BFGL-NGS-102650	152934177	1	B	A	0.4	-0.192128	0.0683442	-500.957	11.9499	12.837	0.00518261	0.00518274	0.0057051
10	BOVINEHD1000017060	57539147	1	A	B	0.405	-0.188014	0.066588	-500.95	11.5112	12.3745	0.00499069	0.00514669	0.00574179
18	BOVINEHD4100013441	10155526	0	A	B	0.466	0.188816	0.0667937	-500.95	11.393	12.2656	0.00494045	0.00514322	0.00576166
23	BOVINEHD2300012829	44257221	0	A	B	0.199	-0.226094	0.0807491	-500.973	12.26	13.1869	0.00536248	0.00527476	0.00577162
10	BOVINEHD1000026146	91164226	0	A	B	0.076	0.330622	0.118378	-500.973	12.9146	13.8919	0.00547785	0.00527566	0.00577967
22	BTA-54537-NO-RS	43045044	4	B	A	0.184	0.242023	0.0863764	-500.974	12.1104	13.0348	0.00533007	0.00528	0.00578745
18	ARS-BFGL-NGS-118490	12763652	3	A	B	0.191	0.231604	0.0825138	-500.971	11.8969	12.7958	0.00525124	0.00526648	0.00579879
1	BOVINEHD0100012450	43653925	1	A	B	0.359	-0.202018	0.0711635	-500.878	15.3114	16.7981	0.00476303	0.00475161	0.00584934
28	BOVINEHD2800003764	13117713	0	A	B	0.284	-0.216752	0.0769294	-500.969	11.4853	12.3547	0.00508301	0.00525175	0.00585988
11	BOVINEHD1100002282	6168763	0	B	A	0.374	-0.185925	0.0666932	-500.991	12.7187	13.665	0.00556437	0.00538519	0.00588306
18	ARS-BFGL-NGS-82445	18128677	1	A	B	0.104	0.286401	0.101214	-500.96	11.1805	12.0307	0.00489823	0.00520159	0.00588971
16	ARS-BFGL-NGS-66252	51486543	2	A	B	0.011	0.856478	0.306647	-500.993	12.2408	13.149	0.0054762	0.00539502	0.00590042
14	BOVINEHD1400021597	77017339	1	A	B	0.182	-0.234341	0.0840117	-500.996	12.4037	13.3528	0.00553723	0.00541257	0.00591015
12	BOVINEHD1200017359	63296344	0	B	A	0.456	0.180199	0.0643086	-500.991	11.7955	12.6657	0.00532772	0.00538251	0.00594103
26	ARS-BFGL-NGS-118654	41466267	0	A	B	0.067	-0.351387	0.126051	-501.001	12.3984	13.3451	0.00556621	0.00544267	0.00594196
18	ARS-BFGL-NGS-30634	19135958	1	A	B	0.168	-0.244121	0.087663	-500.991	13.383	14.3908	0.00561504	0.0053803	0.00594793
18	BOVINEHD1800010771	35742011	0	A	B	0.437	-0.184276	0.065527	-500.985	11.4692	12.3287	0.00516632	0.00534735	0.00596815
8	BOVINEHD0800009377	30969703	0	B	A	0.479	-0.19025	0.0683498	-501.007	12.5916	13.5326	0.00563699	0.00547707	0.00597668
17	BOVINEHD1700016954	59772672	0	B	A	0.456	0.186913	0.0670481	-501.007	12.2393	13.1575	0.00556477	0.00548115	0.00599056
16	ARS-BFGL-NGS-38652	27671754	0	B	A	0.045	-0.413944	0.148365	-501.007	12.0986	13.0176	0.00552622	0.00547872	0.00599868
15	BOVINEHD1500013886	48404375	0	A	B	0.141	-0.262791	0.0942198	-501.008	12.1282	13.0458	0.0055415	0.00548742	0.00600513
12	BOVINEHD1200002762	9989298	1	B	A	0.496	0.176606	0.0635438	-501.007	13.0075	14.1405	0.00570894	0.00547679	0.00601067
5	ARS-BFGL-NGS-38440	121062420	0	A	B	0.09	-0.31284	0.112454	-501.013	12.5195	13.4783	0.00566333	0.00551316	0.00601432
18	BOVINEHD1800002481	7086643	0	A	B	0.265	-0.208362	0.0749828	-501.012	12.8952	13.8538	0.00571727	0.00551204	0.00602608
18	BOVINEHD1800017983	62358763	1	B	A	0.294	-0.201762	0.0725728	-501.015	12.5916	13.5508	0.00569422	0.00553016	0.00603263
23	BOVINEHD2300002445	9971799	1	A	B	0.106	0.295265	0.105367	-501.002	11.6092	12.4885	0.00532542	0.00544925	0.00604343
25	ARS-BFGL-NGS-110809	9906629	0	A	B	0.444	0.182634	0.0651533	-501.002	11.5796	12.4342	0.00531086	0.00544987	0.00605668
15	BOVINEHD1500021189	73412678	0	A	B	0.479	-0.180915	0.0651736	-501.021	12.8616	13.8404	0.0057675	0.00556186	0.00607743
14	HAPMAP43763-BTA-111412	52150706	2	B	A	0.197	-0.233959	0.0841021	-501.023	12.272	13.1671	0.00566479	0.0055755	0.00608932
18	BOVINEHD1800019345	11109431	1	B	A	0.484	-0.182145	0.0655397	-501.026	12.3489	13.2768	0.00571107	0.00559841	0.00610779
18	ARS-BFGL-NGS-71314	24328377	0	A	B	0.472	-0.188575	0.0674692	-501.015	11.7183	12.5756	0.00544415	0.00553071	0.00611525
21	BOVINEHD2100016231	56433586	2	B	A	0.288	0.194936	0.0703437	-501.032	12.8931	13.9311	0.00584973	0.00563442	0.00615921
15	HAPMAP40672-BTA-121035	73432445	1	A	B	0.215	-0.215999	0.0775104	-501.029	11.8726	12.7622	0.00558224	0.00561151	0.00616836
28	BOVINEHD2800013278	45752024	0	B	A	0.331	0.183834	0.0662035	-501.036	12.2578	13.1782	0.00575185	0.0056604	0.00617789
10	BOVINEHD1000005084	15327628	1	B	A	0.416	0.182783	0.065312	-501.019	11.5154	12.3787	0.00538451	0.00555315	0.00617801
25	ARS-BFGL-NGS-28695	34144055	3	A	B	0.403	-0.184083	0.0664667	-501.037	12.8856	13.8654	0.00587887	0.00566683	0.00618961
6	BTB-00280987	110720211	0	B	A	0.423	-0.17817	0.063937	-501.031	11.8296	12.7149	0.00558307	0.00562837	0.00619317
3	ARS-BFGL-NGS-115757	118859918	0	B	A	0.324	-0.191071	0.0684451	-501.027	11.6687	12.55	0.00550017	0.00560444	0.00619711
7	HAPMAP57279-SS46526160	13934893	0	A	B	0.091	-0.300431	0.108289	-501.041	12.3174	13.2357	0.00579462	0.00569047	0.00620623
7	BOVINEHD0700003663	13939329	0	A	B	0.091	-0.300431	0.108289	-501.041	12.3174	13.2357	0.00579462	0.00569047	0.00620623
2	BOVINEHD0200037910	130487957	0	B	A	0.235	0.208203	0.0748287	-501.038	11.9136	12.8055	0.00565553	0.00567003	0.00622476
18	BOVINEHD4100013400	6637797	0	B	A	0.244	-0.210706	0.0760183	-501.046	12.3722	13.2986	0.00583947	0.00572066	0.0062353
8	BOVINEHD0800020529	68378107	1	B	A	0.428	0.188657	0.0679291	-501.012	13.9788	15.1799	0.00574382	0.00551216	0.00623626
8	BOVINEHD0800032984	109606427	16	B	A	0.467	0.190211	0.0687437	-501.046	12.818	13.7897	0.0059248	0.00571964	0.00624024
27	UA-IFASA-3305	15863242	0	A	B	0.318	0.195273	0.0705749	-501.037	13.2823	14.4826	0.00592592	0.00566425	0.00625141
2	BOVINEHD0200005776	20150182	0	B	A	0.134	0.25539	0.091976	-501.048	12.0046	12.928	0.00575351	0.00573431	0.00627676
12	BOVINEHD1200004716	15790425	14	A	B	0.267	-0.203289	0.0731386	-501.05	11.835	12.7294	0.00570502	0.00574715	0.00631755
15	BOVINEHD1500024727	84301534	3	B	A	0.314	-0.194187	0.0701267	-501.058	12.2485	13.1796	0.0058871	0.00579594	0.00632006
26	BOVINEHD2600009325	34378248	0	B	A	0.098	0.300851	0.108789	-501.06	12.4723	13.4029	0.00595174	0.00580749	0.00632375
18	ARS-BFGL-NGS-41145	22064133	0	B	A	0.275	0.204363	0.0723963	-501.01	10.8656	11.6758	0.00500144	0.00550033	0.00634814
27	BOVINEHD2700000141	380803	1	B	A	0.394	0.186865	0.0676719	-501.063	12.7812	13.7264	0.0060259	0.00582727	0.00634986
16	BOVINEHD1600017881	63755677	0	B	A	0.279	0.196011	0.0707931	-501.062	12.1756	13.0909	0.00589223	0.00582289	0.00635464
18	HAPMAP42939-BTA-42498	15594562	0	A	B	0.172	0.256155	0.0919971	-501.05	11.6179	12.5055	0.00562157	0.00574937	0.00635994
18	BOVINEHD1800011922	40513392	0	A	B	0.098	0.311504	0.111947	-501.052	11.6691	12.5407	0.0056518	0.00576135	0.0063664
23	BOVINEHD2300002425	9855849	1	B	A	0.113	0.282373	0.101666	-501.058	11.8064	12.7012	0.00574048	0.00579416	0.00637141
1	BOVINEHD0100025928	91245990	0	A	B	0.402	0.177706	0.0644021	-501.066	12.8644	13.8354	0.00606244	0.00584904	0.00637897
28	BOVINEHD2800011749	41746754	0	B	A	0.447	0.180049	0.0652578	-501.064	13.0201	13.9899	0.00606742	0.00583787	0.00638038
26	BOVINEHD2600007849	29349723	2	A	B	0.297	0.201459	0.0726858	-501.063	11.9899	12.8947	0.00584203	0.00583053	0.00638241
6	BOVINEHD0600030053	106914618	0	A	B	0.27	0.202108	0.0732771	-501.066	13.0354	14.0154	0.00608403	0.00585167	0.00639725
2	HAPMAP48785-BTA-48976	110098037	1	B	A	0.392	-0.185806	0.0667907	-501.06	11.5901	12.4632	0.00566363	0.00580759	0.00643102
20	BOVINEHD2000011509	40201894	0	B	A	0.23	-0.20967	0.0761035	-501.08	12.7795	13.7284	0.0061403	0.0059387	0.00646683
1	BOVINEHD0100046149	157677890	1	A	B	0.139	-0.25599	0.0923904	-501.073	11.8561	12.7485	0.00585766	0.00589417	0.00647032
27	HAPMAP44720-BTA-62525	23623456	9	A	B	0.35	0.195715	0.0703828	-501.065	11.5571	12.4374	0.005684	0.00584186	0.00647327
14	BOVINEHD1400017029	61373120	0	A	B	0.423	0.183646	0.0666841	-501.076	13.2512	14.2356	0.00616039	0.00591245	0.00648891
2	BOVINEHD0200016749	58952209	0	B	A	0.211	0.224439	0.0813109	-501.084	12.2139	13.1185	0.00604531	0.00596627	0.00650318
16	BOVINEHD1600015868	57093198	0	B	A	0.194	-0.22496	0.0816205	-501.088	12.3928	13.3087	0.00611987	0.00599445	0.00652209
17	BOVINEHD1700010740	39351875	0	A	B	0.242	0.205966	0.0747416	-501.091	12.3413	13.2674	0.00612839	0.0060115	0.00654167
8	BOVINEHD0800007884	26092632	0	A	B	0.266	0.203842	0.0739792	-501.092	12.3422	13.2586	0.00613424	0.00601966	0.00655058
15	BTB-00616938	76869381	0	B	A	0.226	0.210987	0.0762372	-501.084	11.8238	12.7012	0.00591497	0.0059664	0.00655515
23	ARS-BFGL-NGS-13215	5524345	2	A	B	0.368	0.18983	0.0688644	-501.094	12.2086	13.1341	0.00611254	0.00603108	0.00656994
12	BOVINEHD1200017527	63929221	1	B	A	0.014	-0.784365	0.284922	-501.095	12.4254	13.3631	0.00617996	0.00604253	0.00657086
16	BTB-01698874	77939430	0	B	A	0.01	0.977272	0.354518	-501.095	12.1825	13.0945	0.0061117	0.00604151	0.00658374
16	BOVINEHD1600022671	78088410	0	B	A	0.01	0.977272	0.354518	-501.095	12.1825	13.0945	0.0061117	0.00604151	0.00658374
2	ARS-BFGL-NGS-31792	97166703	8	A	B	0.327	0.206876	0.0748757	-501.092	11.8969	12.7751	0.00599715	0.00602393	0.00660293
28	ARS-BFGL-NGS-118647	5267865	0	B	A	0.372	0.187783	0.0683525	-501.102	12.712	13.6573	0.00628519	0.00608962	0.00662201
1	BOVINEHD0100027242	95878073	2	B	A	0.424	0.192558	0.0698493	-501.1	12.0762	12.9783	0.00610904	0.00607168	0.00662652
2	BOVINEHD0200024610	86387462	0	B	A	0.35	-0.193224	0.0702523	-501.106	12.3401	13.2658	0.00622601	0.00611103	0.00664592
15	BOVINEHD1500020137	69772635	0	A	B	0.198	-0.214424	0.0780942	-501.109	12.5859	13.5473	0.00631455	0.00613657	0.0066684
25	ARS-BFGL-NGS-117274	17860710	2	B	A	0.439	0.186933	0.0677531	-501.106	11.8452	12.7375	0.00606772	0.0061117	0.00670177
16	BOVINEHD1600018072	64269708	2	A	B	0.296	-0.187967	0.0684183	-501.113	12.3378	13.2739	0.00628434	0.00616544	0.00670264
24	BTB-00885058	30265281	2	B	A	0.398	0.186413	0.0673984	-501.102	11.6127	12.4938	0.00594472	0.00608619	0.00672077
3	BOVINEHD0300023365	81330432	0	A	B	0.121	-0.268237	0.0976753	-501.117	12.3182	13.2717	0.00630512	0.00618827	0.0067266
8	BOVINEHD0800030599	102938880	1	A	B	0.22	-0.20849	0.0758624	-501.117	12.1739	13.117	0.00626667	0.00619193	0.00673979
4	BOVINEHD0400034651	118335130	0	B	A	0.093	-0.297473	0.108555	-501.112	13.2648	14.2628	0.00641782	0.00615779	0.00675242
18	BOVINEHD1800007942	25807405	2	A	B	0.259	0.207606	0.0753604	-501.116	11.8765	12.7407	0.00614423	0.00618061	0.00677558
28	BOVINEHD2800009932	36335693	1	B	A	0.123	-0.276593	0.100873	-501.127	12.3701	13.3055	0.006385	0.00625694	0.00679717
10	HAPMAP50599-BTA-122737	91185284	0	B	A	0.074	0.329781	0.120516	-501.126	12.9679	13.9543	0.00649249	0.00625169	0.00681171
26	HAPMAP50547-BTA-102741	29217369	0	B	A	0.389	-0.183832	0.0670828	-501.132	12.3371	13.2694	0.00641616	0.00629678	0.00684036
28	BOVINEHD2800008248	31262227	1	A	B	0.146	-0.255812	0.0933428	-501.136	12.2432	13.1723	0.00641246	0.00631909	0.00686917
9	BTA-121917-NO-RS	70213859	2	A	B	0.35	0.185622	0.0676088	-501.132	12.043	12.9176	0.00631817	0.0062954	0.00686965
4	BOVINEHD0400000332	1463278	0	B	A	0.364	-0.192358	0.0703759	-501.135	12.9737	13.9385	0.00655298	0.00631338	0.0068751
18	BOVINEHD1800004318	12919874	0	B	A	0.357	0.202004	0.0732443	-501.123	11.608	12.4897	0.00608745	0.00623432	0.00688044
18	BOVINEHD1800002616	7505113	0	B	A	0.24	0.204552	0.0745324	-501.134	12.0361	12.9511	0.00633812	0.00631077	0.00688114
18	BOVINEHD1800004287	12740960	0	A	B	0.189	0.225031	0.0819439	-501.134	11.9688	12.8715	0.00630621	0.00630471	0.00688495
10	BOVINEHD1000019853	69190018	0	A	B	0.21	0.211427	0.0771078	-501.138	12.0988	13.0101	0.00638573	0.00633876	0.00690388
12	BOVINEHD1200016735	60940770	0	B	A	0.426	0.175246	0.0640206	-501.142	12.3042	13.2251	0.00647463	0.00636494	0.006914
1	ARS-BFGL-NGS-109062	136079152	5	B	A	0.032	-0.528085	0.192311	-501.137	11.9217	12.8052	0.00630914	0.0063294	0.00692036
18	BOVINEHD1800005963	19133710	1	B	A	0.178	-0.237011	0.0868201	-501.141	13.2217	14.221	0.00661933	0.00635405	0.00695285
3	HAPMAP42631-BTA-67529	1979194	1	A	B	0.124	-0.276014	0.101054	-501.149	12.5487	13.501	0.00659116	0.00641695	0.00696133
18	BOVINEHD4100013542	23511080	1	A	B	0.399	-0.198188	0.0724238	-501.121	13.8559	15.1071	0.00649061	0.00621825	0.00697177
26	BOVINEHD2600011131	40460037	0	A	B	0.396	-0.182402	0.066858	-501.15	12.9282	13.8716	0.00665318	0.00641836	0.00697939
6	BOVINEHD0600030071	106962830	3	A	B	0.305	0.187069	0.0685526	-501.143	13.349	14.3433	0.00664033	0.00637152	0.0069917
7	BTB-01148986	112610067	0	B	A	0.448	0.185461	0.0680101	-501.149	13.1406	14.118	0.00667755	0.00641646	0.00700484
10	BOVINEHD1000026030	90823239	0	A	B	0.36	-0.18627	0.0682271	-501.155	12.4773	13.4037	0.00661483	0.0064589	0.00700578
4	BOVINEHD0400027647	98654051	1	A	B	0.415	-0.184425	0.0673945	-501.122	13.9554	15.2435	0.00649073	0.00622303	0.00701012
10	ARS-BFGL-NGS-118656	47664187	3	A	B	0.045	0.391465	0.143558	-501.159	12.6396	13.5708	0.0066795	0.00648809	0.00703657
23	ARS-BFGL-NGS-59308	14394214	1	B	A	0.134	0.264814	0.0972101	-501.16	12.8964	13.8639	0.00673393	0.00649606	0.00706006
6	ARS-BFGL-NGS-13893	103858264	0	A	B	0.208	0.22044	0.080908	-501.155	13.3301	14.3082	0.00672521	0.0064565	0.0070757
7	BOVINEHD0700018565	64158811	1	B	A	0.415	-0.192048	0.0697868	-501.146	11.5198	12.3858	0.00619827	0.00639558	0.00707732
18	BTA-120677-NO-RS	9328369	0	A	B	0.159	0.238518	0.087522	-501.165	12.58	13.5199	0.00671215	0.00652982	0.00707946
15	BOVINEHD1500020044	69437527	1	B	A	0.454	-0.176651	0.0647996	-501.166	12.4596	13.3976	0.00669461	0.00653893	0.00708956
10	HAPMAP54378-RS29019795	59064328	0	A	B	0.179	-0.238964	0.0867644	-501.147	11.4338	12.3029	0.00615667	0.00639713	0.00710037
9	BOVINEHD0900008651	31862800	1	A	B	0.137	0.258622	0.094582	-501.163	12.0142	12.9041	0.00653211	0.00651818	0.00710507
2	BOVINEHD0200034676	119762831	1	B	A	0.085	-0.318902	0.117042	-501.17	12.4922	13.4227	0.00672294	0.00656181	0.00711307
4	BOVINEHD0400018269	66567442	0	A	B	0.126	-0.279431	0.102276	-501.167	12.0724	12.9692	0.00657589	0.006541	0.00712064
26	BOVINEHD2600002174	8721339	0	B	A	0.458	-0.18344	0.0673344	-501.172	12.4292	13.3596	0.00673043	0.00658319	0.00713668
21	BOVINEHD2100020167	69070226	0	B	A	0.327	0.182805	0.0669583	-501.172	12.0718	12.9934	0.00661505	0.00657679	0.00715495
18	BOVINEHD1800003926	11066819	0	B	A	0.256	0.200802	0.0738382	-501.173	12.8927	13.8643	0.00682751	0.00658769	0.00715588
7	BOVINEHD0700033660	29890777	0	A	B	0.239	0.20688	0.0756321	-501.168	11.8633	12.7711	0.00651298	0.00655423	0.0071621
2	BOVINEHD0200039132	134190092	0	A	B	0.251	0.203836	0.0744238	-501.167	11.722	12.6254	0.00644523	0.00654553	0.00718048
19	BOVINEHD1900007928	26622299	0	B	A	0.428	0.177982	0.0648365	-501.162	11.5581	12.439	0.00632622	0.00650653	0.00718093
6	BTB-01068781	9524226	0	B	A	0.086	-0.320535	0.117919	-501.176	12.8721	13.8516	0.00685239	0.00661282	0.00718114
6	BTA-104961-NO-RS	9633428	0	B	A	0.086	-0.320535	0.117919	-501.176	12.8721	13.8516	0.00685239	0.00661282	0.00718114
18	ARS-BFGL-NGS-25104	56364657	1	B	A	0.362	0.194285	0.0712181	-501.177	12.0908	12.9906	0.00665646	0.00661363	0.00719464
7	BOVINEHD0700027387	93964034	0	A	B	0.071	-0.370198	0.135614	-501.18	11.9465	12.8246	0.00662164	0.00663628	0.00724071
22	BOVINEHD2200011556	40410539	1	B	A	0.266	0.207902	0.076563	-501.185	12.8489	13.822	0.0069099	0.00667349	0.00724228
7	BOVINEHD0700019256	65989055	0	B	A	0.293	-0.197309	0.0723426	-501.185	11.9498	12.8547	0.00666837	0.0066772	0.00727864
28	BOVINEHD2800000049	101347	0	B	A	0.176	0.247857	0.0913269	-501.192	12.7308	13.6819	0.00694055	0.00672395	0.00728671
7	BOVINEHD0700004490	16238258	1	B	A	0.335	-0.190994	0.0701488	-501.189	12.1181	13.0404	0.00676285	0.00670817	0.00728777
13	BOVINEHD1300004149	14619980	0	B	A	0.328	-0.18914	0.0696882	-501.193	12.6381	13.5964	0.00693776	0.00673754	0.00729779
15	BOVINEHD1500012054	43384234	3	B	A	0.065	-0.38413	0.141142	-501.192	12.1331	13.0367	0.00678521	0.00672866	0.00730982
3	BTA-68603-NO-RS	86886379	1	B	A	0.476	0.179846	0.0654614	-501.171	11.3527	12.2143	0.0062835	0.00657611	0.00732082
3	BOVINEHD0300023280	81035713	0	A	B	0.212	0.215283	0.0793256	-501.197	12.5285	13.4738	0.00694133	0.00676579	0.00732578
3	BOVINEHD0300004664	14360623	1	A	B	0.296	0.200554	0.073405	-501.187	11.7158	12.5892	0.00657515	0.00668701	0.00733874
23	ARS-BFGL-NGS-15657	14756959	0	B	A	0.189	0.224532	0.0828908	-501.2	12.9622	13.9557	0.00704787	0.00678928	0.00737558
17	BOVINEHD1700007004	24855650	0	A	B	0.154	0.246397	0.0909214	-501.194	13.4161	14.3965	0.00702209	0.00674039	0.00739363
1	BTA-120735-NO-RS	156505205	1	B	A	0.159	-0.253004	0.0926114	-501.192	11.6453	12.5202	0.0065805	0.00672681	0.00739571
18	ARS-BFGL-NGS-56265	8163550	1	B	A	0.032	0.495003	0.182586	-501.206	12.4738	13.4122	0.00700014	0.00683608	0.00739969
1	BOVINEHD0100022226	77137120	0	A	B	0.451	-0.180255	0.0665049	-501.207	12.5236	13.4649	0.00701372	0.00683848	0.00740168
18	BOVINEHD1800006811	22158774	1	A	B	0.38	0.188333	0.0695062	-501.207	12.5394	13.5907	0.00703086	0.00683934	0.00740382
7	BTB-01524503	65205920	8	B	A	0.384	0.186043	0.0685706	-501.207	12.3105	13.2171	0.0069569	0.00684218	0.00741374
3	BOVINEHD0300014335	47056572	1	A	B	0.316	0.197047	0.0726096	-501.208	12.2444	13.1438	0.00694381	0.00685058	0.00742775
11	BOVINEHD1100019058	67483596	0	A	B	0.051	-0.415442	0.153178	-501.209	12.3002	13.249	0.00697781	0.00686006	0.00743032
4	HAPMAP46017-BTA-70007	35580482	0	B	A	0.415	0.195481	0.0721168	-501.21	12.4212	13.3201	0.00700957	0.00686544	0.00743285
5	ARS-BFGL-NGS-19171	4078195	0	A	B	0.352	-0.18758	0.0693383	-501.212	12.8536	13.829	0.00712067	0.00687628	0.00745504
1	BOVINEHD0100044553	153062008	2	B	A	0.235	0.207737	0.0767476	-501.201	13.3873	14.463	0.00708979	0.00679652	0.00745703
14	ARS-BFGL-NGS-106244	57836412	5	B	A	0.05	-0.41661	0.153713	-501.214	12.3362	13.2505	0.00701576	0.00689241	0.00746419
18	BOVINEHD1800006770	22028879	5	B	A	0.361	0.184562	0.0674196	-501.192	11.438	12.2804	0.00647101	0.00672681	0.00746514
2	HAPMAP47231-BTA-27375	68616620	5	A	B	0.02	0.637237	0.235666	-501.212	13.1507	14.1116	0.00714823	0.00687536	0.00748593
1	HAPMAP51902-BTA-44288	96942516	1	A	B	0.322	0.18832	0.0695402	-501.217	12.4076	13.3178	0.00706235	0.00691808	0.00748792
2	BOVINEHD0200022085	76783207	2	A	B	0.44	0.176809	0.0653817	-501.222	12.576	13.5025	0.00714231	0.00695424	0.00752253
19	BOVINEHD1900006949	24067237	3	B	A	0.389	0.182906	0.0672056	-501.212	11.7651	12.6522	0.00678528	0.00687661	0.00752515
6	BTA-20913-NO-RS	112789071	0	A	B	0.202	0.224958	0.0830703	-501.222	12.289	13.1994	0.00706285	0.00695358	0.0075312
2	BTB-00110654	109969263	0	A	B	0.242	-0.197176	0.072539	-501.215	11.8524	12.75	0.00685362	0.00690528	0.0075361
9	BOVINEHD0900010481	37690404	0	A	B	0.226	-0.20412	0.0752544	-501.22	12.0486	12.9739	0.00697249	0.00694098	0.0075393
10	BOVINEHD1000013044	43317292	0	A	B	0.181	0.226716	0.0834685	-501.218	11.9015	12.8215	0.00689462	0.00692287	0.00754132
11	BOVINEHD1100009450	31437834	11	B	A	0.47	0.182788	0.0674322	-501.221	12.1389	13.0334	0.00700763	0.00694965	0.00754184
1	BOVINEHD0100035722	126492133	0	B	A	0.475	0.176598	0.0652671	-501.224	12.3765	13.3061	0.00711055	0.00697265	0.00754525
11	BOVINEHD1100000931	2648239	0	A	B	0.216	-0.205654	0.0758697	-501.222	12.0991	13.0312	0.00700932	0.0069592	0.00755149
23	BOVINEHD2300006951	25099203	0	B	A	0.223	0.219157	0.0804965	-501.215	11.6736	12.5603	0.00676552	0.00690125	0.00757014
26	ARS-BFGL-NGS-23255	34873014	3	A	B	0.242	-0.201311	0.0740578	-501.22	11.7784	12.6659	0.00685166	0.00693784	0.00758714
8	BTA-85449-NO-RS	14456413	4	B	A	0.198	0.218734	0.0808112	-501.23	12.1634	13.0859	0.00709046	0.00701726	0.00760718
14	ARS-BFGL-NGS-102343	64005605	1	A	B	0.344	-0.187521	0.069436	-501.233	12.5063	13.4539	0.00721937	0.00704269	0.00761482
2	BOVINEHD0200028696	99886555	0	B	A	0.487	0.18338	0.0679747	-501.231	12.9464	13.8968	0.00728047	0.00702437	0.00761603
4	BOVINEHD0400032920	114040718	2	A	B	0.36	0.178323	0.0661044	-501.235	12.7417	13.704	0.00728405	0.00705544	0.00763393
21	BOVINEHD2100011100	38167206	0	A	B	0.399	0.182455	0.0676099	-501.236	12.5764	13.5148	0.00726181	0.00706943	0.00764277
15	BTB-01206179	74863455	2	A	B	0.414	-0.176328	0.0653951	-501.235	12.8832	13.8605	0.00731114	0.00705753	0.00764708
21	BOVINEHD2100003628	13904843	1	A	B	0.072	-0.332175	0.123223	-501.237	12.8546	13.8445	0.00732459	0.00707023	0.00765916
27	BOVINEHD2700006656	23688304	0	B	A	0.356	0.189715	0.069692	-501.224	11.5497	12.4336	0.00677299	0.00697319	0.00767874
20	BOVINEHD2000001327	4098462	2	B	A	0.438	-0.178839	0.0663492	-501.231	13.2772	14.4432	0.0073311	0.00702249	0.00768385
23	HAPMAP40908-BTA-121388	6999212	2	B	A	0.345	0.185249	0.0685752	-501.241	12.2466	13.1577	0.00720294	0.00710451	0.00769201
1	BOVINEHD4100000224	41658709	2	B	A	0.133	0.266751	0.0989942	-501.243	12.7538	13.6766	0.00734856	0.00712199	0.00770216
18	BOVINEHD1800006529	21167790	0	A	B	0.288	0.197789	0.073287	-501.243	12.3473	13.284	0.00725795	0.00712518	0.00770539
19	BOVINEHD1900009064	30810377	3	B	A	0.2	0.21594	0.0801541	-501.245	12.7374	13.6869	0.00736051	0.00713268	0.00771372
1	BOVINEHD0100045745	156525682	0	B	A	0.159	-0.251224	0.0925073	-501.233	11.6756	12.5532	0.00690431	0.00704413	0.00772399
16	BOVINEHD1600016126	57834929	0	B	A	0.431	0.182041	0.0671582	-501.238	11.8204	12.7126	0.00700919	0.00707837	0.00772554
15	ARS-BFGL-NGS-113995	78401390	6	A	B	0.162	0.22402	0.0830382	-501.246	12.3412	13.2712	0.00728009	0.00714787	0.0077298
16	BOVINEHD1600023690	81029449	1	A	B	0.057	-0.360936	0.132835	-501.233	11.6139	12.4989	0.00687457	0.00704391	0.00773646
3	BOVINEHD0300001600	5176451	0	A	B	0.314	0.19763	0.0734248	-501.248	12.8686	13.8302	0.00741408	0.00716122	0.00775308
18	BOVINEHD1800006679	21653587	1	B	A	0.313	0.193537	0.0710987	-501.231	11.4632	12.3394	0.00677507	0.00702569	0.00776129
18	BOVINEHD1800004536	13770460	0	A	B	0.136	0.242961	0.0899859	-501.25	12.1138	13.0245	0.00723304	0.0071787	0.00778275
21	ARS-BFGL-NGS-29558	68128825	11	B	A	0.214	-0.218657	0.0811222	-501.253	12.3209	13.2709	0.00733145	0.00720216	0.00778634
22	HAPMAP53021-RS29009645	43127183	1	B	A	0.185	0.22987	0.0851741	-501.252	12.1388	13.0681	0.00725787	0.00719212	0.00779158
15	BOVINEHD1500009162	33834802	0	B	A	0.472	-0.181703	0.0672824	-501.252	12.0548	12.9707	0.00721978	0.00718904	0.00779941
3	BOVINEHD0300000523	1971264	1	A	B	0.078	-0.327835	0.121825	-501.255	12.6169	13.5637	0.00742641	0.00722034	0.00780083
2	BOVINEHD0200001748	5990976	0	A	B	0.275	0.19343	0.0719342	-501.253	12.9836	13.957	0.00747116	0.00720002	0.0078061
10	BOVINEHD1000022294	78076227	0	B	A	0.407	-0.179491	0.066735	-501.256	12.7558	13.7026	0.00745761	0.00722448	0.00781031
4	BOVINEHD0400034541	118037340	0	A	B	0.124	-0.264043	0.0982042	-501.255	12.922	13.8904	0.00747725	0.00721437	0.00781402
7	ARS-BFGL-NGS-41589	63843833	1	B	A	0.256	0.214331	0.0794221	-501.254	12.1453	13.0076	0.00726205	0.0072073	0.00781483
10	BOVINEHD1000019849	69153508	2	B	A	0.237	0.200939	0.0745703	-501.257	12.2867	13.2157	0.00734828	0.00723308	0.00782189
2	BOVINEHD0200025916	91088621	0	B	A	0.253	0.199193	0.0740932	-501.258	12.7894	13.7599	0.00748382	0.0072408	0.00783066
29	BOVINEHD2900007225	24925745	0	B	A	0.107	0.299935	0.1115	-501.261	12.5219	13.4434	0.00744875	0.0072688	0.00785064
1	BOVINEHD0100004486	14664838	0	B	A	0.317	0.197177	0.0729053	-501.253	11.8339	12.7196	0.00713594	0.00720311	0.00785522
24	HAPMAP38237-BTA-58152	41097326	1	A	B	0.442	0.179381	0.0666284	-501.265	12.2539	13.1834	0.00739975	0.00729453	0.00788827
12	BOVINEHD1200002784	10043410	1	B	A	0.195	0.207449	0.0772345	-501.267	12.651	13.6819	0.00753806	0.00731036	0.00789848
28	BOVINEHD2800009030	33694313	0	B	A	0.052	0.369323	0.137347	-501.268	12.3893	13.3278	0.00747137	0.00732119	0.00790798
7	BOVINEHD4100006110	62810499	4	B	A	0.473	-0.191789	0.0708396	-501.257	11.6652	12.5377	0.0070771	0.00722869	0.00792247
6	HAPMAP23929-BTA-104306	68154985	2	A	B	0.331	-0.20358	0.0757905	-501.271	12.5479	13.4719	0.00753525	0.00734723	0.0079322
1	ARS-BFGL-BAC-36902	95684940	11	B	A	0.021	-0.569965	0.212141	-501.271	12.4661	13.4001	0.00752109	0.00734911	0.00793497
26	BOVINEHD2600008022	29983368	0	A	B	0.465	0.178276	0.0663064	-501.272	12.3187	13.2362	0.00747815	0.00735342	0.00794619
14	HAPMAP43506-BTA-19779	82380321	2	B	A	0.02	0.60387	0.223968	-501.268	11.9533	12.873	0.0073135	0.00732233	0.0079531
3	ARS-BFGL-NGS-2325	48843387	0	A	B	0.436	0.183674	0.0682233	-501.271	12.1288	13.0263	0.00739996	0.00734487	0.00795591
28	BOVINEHD2800002099	7027097	2	A	B	0.489	-0.178993	0.0665464	-501.274	12.1981	13.1127	0.00745451	0.00736993	0.00797308
29	BOVINEHD2900001373	4930543	4	A	B	0.314	-0.1825	0.0679617	-501.276	12.4324	13.3635	0.00755192	0.00738989	0.00797836
16	BOVINEHD1600018018	64144002	0	B	A	0.12	-0.25988	0.0964837	-501.272	12.0235	12.9236	0.00737233	0.00735564	0.00798103
3	BOVINEHD0300013520	44254132	14	B	A	0.442	-0.179352	0.0668118	-501.277	12.4864	13.428	0.00757194	0.00739386	0.00798111
13	BOVINEHD1300005125	18014797	2	B	A	0.48	-0.173585	0.0647567	-501.276	12.9807	13.9416	0.00765819	0.00738369	0.00799661
12	BOVINEHD1200024006	83148829	0	A	B	0.465	0.177407	0.065807	-501.273	11.8981	12.7764	0.00732133	0.00736156	0.00801233
22	BOVINEHD2200013184	45681461	6	B	A	0.199	0.233273	0.0869755	-501.282	12.5257	13.4662	0.00762482	0.0074374	0.00802615
6	BOVINEHD0600018820	68131228	2	B	A	0.332	-0.203393	0.0758275	-501.283	12.5013	13.422	0.00761927	0.00744163	0.00803096
26	BOVINEHD2600008056	30097747	0	A	B	0.471	-0.175708	0.0653581	-501.283	12.0843	12.9807	0.00748448	0.00744525	0.00806681
25	BOVINEHD2500001958	7593358	0	B	A	0.164	-0.234173	0.0865421	-501.271	11.5083	12.3918	0.00710807	0.00734462	0.0080852
8	BOVINEHD0800002834	8853244	0	B	A	0.159	0.234689	0.0872833	-501.288	11.9529	12.8676	0.007475	0.00748733	0.00812657
18	BOVINEHD1800013696	46546930	1	A	B	0.096	0.299171	0.111597	-501.293	12.3008	13.2299	0.00765284	0.00753115	0.00813174
21	BOVINEHD2100019975	68301079	0	A	B	0.372	0.18287	0.0683756	-501.296	12.7382	13.684	0.00779594	0.00755664	0.00815562
9	HAPMAP49773-BTA-84060	69204493	9	B	A	0.384	0.166863	0.0604558	-501.221	10.5381	11.3295	0.00604846	0.0069529	0.00815828
24	BOVINEHD2400006646	24467770	1	A	B	0.197	-0.223048	0.0830794	-501.294	12.0442	12.9556	0.00756467	0.00753944	0.00816819
24	BOVINEHD2400007614	27938462	1	B	A	0.244	-0.225104	0.0826959	-501.258	11.1594	11.9193	0.00677539	0.00724199	0.00818246
14	BOVINEHD1400014760	51995941	0	A	B	0.306	-0.186456	0.0694279	-501.295	11.9843	12.8785	0.00754574	0.00754766	0.00818908
11	BOVINEHD1100015430	52843813	0	B	A	0.192	-0.237595	0.0886853	-501.304	12.166	13.0715	0.00769163	0.00761916	0.00823757
23	BOVINEHD2300013354	45981321	0	A	B	0.383	0.176463	0.0655433	-501.296	11.6678	12.5502	0.00739833	0.00755466	0.00826433
16	HAPMAP40972-BTA-38862	1235699	0	A	B	0.426	-0.174948	0.0655225	-501.309	12.6912	13.6399	0.00789788	0.00766492	0.00826631
3	BOVINEHD0300011704	37823244	4	B	A	0.434	0.177785	0.0660385	-501.297	11.6669	12.5375	0.00740224	0.00756126	0.00827564
2	BOVINEHD0200006918	24199777	0	A	B	0.472	0.178712	0.0669302	-501.311	12.625	13.5499	0.00789626	0.00768164	0.00828104
23	BOVINEHD2300010119	34439554	0	B	A	0.297	0.195175	0.0730471	-501.312	12.4173	13.3503	0.00785501	0.00769379	0.00829523
9	BOVINEHD0900026909	94915183	1	B	A	0.365	-0.187924	0.0704495	-501.312	12.8841	13.8215	0.00795699	0.00769116	0.00830549
28	ARS-BFGL-NGS-32797	13589307	0	A	B	0.307	-0.192889	0.071669	-501.301	11.6326	12.5175	0.00741861	0.007595	0.00831496
14	BOVINEHD1400018364	65678165	0	A	B	0.311	-0.194098	0.0727119	-501.315	12.5263	13.4541	0.00791247	0.00772033	0.00832074
18	ARS-BFGL-NGS-14524	11836226	12	B	A	0.102	0.278998	0.104461	-501.316	12.3888	13.3296	0.00788009	0.00772431	0.00832778
15	BTB-01010030	70824007	0	B	A	0.304	-0.181013	0.0677497	-501.317	12.2924	13.2339	0.00785775	0.00773236	0.00834119
27	BOVINEHD2700000086	238583	0	B	A	0.399	-0.171521	0.064108	-501.318	12.0674	12.9749	0.00777276	0.00773871	0.00837409
26	BOVINEHD2600002168	8707189	1	B	A	0.459	-0.180597	0.0676877	-501.322	12.4317	13.3623	0.00794325	0.00777634	0.00838077
16	BOVINEHD1600016401	58572366	0	B	A	0.467	0.172211	0.0646151	-501.325	12.5667	13.5023	0.0080109	0.00780542	0.00840924
18	BOVINEHD1800004630	14233503	0	A	B	0.014	-0.80886	0.302936	-501.324	12.2479	13.1614	0.00789731	0.00779484	0.00841166
1	BOVINEHD0100032258	114183744	1	B	A	0.138	0.237698	0.0889634	-501.324	12.1398	13.0541	0.00785609	0.00779048	0.00841835
21	BOVINEHD2100018725	63755479	2	B	A	0.452	0.175948	0.0660143	-501.327	12.5094	13.4474	0.00800827	0.00781796	0.00842236
10	BTB-01125700	57701989	0	B	A	0.051	-0.378548	0.142019	-501.328	12.4453	13.3831	0.00800425	0.00783048	0.0084365
15	BOVINEHD1500009227	34046056	0	B	A	0.095	0.285499	0.107059	-501.331	12.2921	13.2231	0.0079744	0.00785155	0.00846599
2	BOVINEHD0200027969	97228461	1	A	B	0.495	0.181578	0.067625	-501.318	11.6328	12.5042	0.00755777	0.0077408	0.00847384
24	BOVINEHD2400017497	60506087	0	A	B	0.434	-0.169872	0.0628436	-501.303	11.2036	12.0604	0.00716713	0.00761367	0.0084941
3	BOVINEHD0300004571	14120869	1	B	A	0.143	0.248292	0.093238	-501.336	12.4178	13.3511	0.00806235	0.00789642	0.00850608
20	BOVINEHD2000013173	46777835	0	B	A	0.326	0.197073	0.0740987	-501.338	12.6606	13.5914	0.00814242	0.00791381	0.00852359
23	BOVINEHD2300002923	11793842	0	A	B	0.33	0.184375	0.0691676	-501.336	12.2192	13.1488	0.00800057	0.00790225	0.00852479
4	BOVINEHD0400031809	110946416	4	B	A	0.307	0.19267	0.0715907	-501.316	11.4223	12.2929	0.00742125	0.00772805	0.0085258
1	BOVINEHD0100045654	156270444	0	B	A	0.23	-0.219009	0.0820995	-501.337	12.1124	13.0113	0.00795443	0.00790434	0.0085423
4	BOVINEHD0400010208	36411156	0	A	B	0.265	-0.202609	0.0761904	-501.342	12.5458	13.4617	0.00815089	0.00795249	0.00856217
18	BOVINEHD1800002541	7265302	1	A	B	0.291	-0.191815	0.0721309	-501.343	12.5011	13.4347	0.00815064	0.00796058	0.00857082
18	BOVINEHD1800008030	26101544	3	A	B	0.291	0.194035	0.0720194	-501.317	11.3198	12.1815	0.00735726	0.00773069	0.00857226
28	BOVINEHD2800003630	12582943	0	A	B	0.222	-0.218727	0.0815135	-501.327	11.5671	12.4436	0.00759665	0.00781902	0.0085732
20	BOVINEHD2000000138	464079	0	B	A	0.452	-0.174406	0.0656721	-501.342	12.8939	13.8701	0.00823532	0.00795282	0.00858255
2	BOVINEHD0200031550	109404510	0	A	B	0.34	-0.178476	0.0666228	-501.333	11.6452	12.528	0.00769591	0.00787345	0.00860699
12	BOVINEHD1200025173	86615568	0	B	A	0.345	0.185342	0.0694085	-501.341	11.8888	12.7977	0.00789202	0.00793898	0.00861231
11	BOVINEHD1100017282	60661907	2	A	B	0.42	-0.177868	0.0669876	-501.348	12.7134	13.6665	0.00824674	0.00800127	0.00861749
20	BOVINEHD2000001328	4101712	2	B	A	0.437	-0.176501	0.0664755	-501.337	13.3426	14.5149	0.00824939	0.00790402	0.00862853
1	BOVINEHD0100000242	737648	0	B	A	0.125	0.256433	0.0964122	-501.349	12.3002	13.2306	0.00813895	0.00801013	0.00863065
10	BTB-01125709	57665215	0	B	A	0.056	-0.374583	0.141137	-501.349	12.7668	13.7326	0.00827561	0.00801536	0.00863603
23	BOVINEHD2300014390	49325696	1	A	B	0.286	0.185879	0.0699764	-501.355	12.388	13.309	0.00822106	0.00806502	0.00868317
5	BOVINEHD0500010189	35502204	0	A	B	0.095	-0.281465	0.106092	-501.358	12.5374	13.4821	0.00829963	0.00809387	0.00870908
21	BOVINEHD2100017015	59058968	0	A	B	0.097	0.285115	0.107525	-501.36	12.5877	13.5446	0.00833388	0.00811299	0.00872952
1	ARS-BFGL-NGS-19470	68937163	1	A	B	0.395	0.178777	0.0671744	-501.356	12.0508	12.9425	0.00810035	0.0080784	0.00873363
3	ARS-BFGL-NGS-20009	12917444	0	A	B	0.265	0.200645	0.075156	-501.351	11.7409	12.6324	0.00790574	0.00803251	0.00874764
18	BOVINEHD1800003506	9856693	1	A	B	0.499	0.169425	0.0636899	-501.358	12.047	12.982	0.00812945	0.00809927	0.00874911
3	HAPMAP60829-RS29020073	39393293	0	B	A	0.307	-0.189773	0.0712671	-501.356	11.9663	12.8598	0.00806599	0.00808147	0.00875038
18	BOVINEHD1800002294	6629532	2	B	A	0.242	-0.202228	0.076217	-501.362	12.3995	13.3289	0.00829285	0.00813181	0.00875166
15	BOVINEHD1500023078	79206707	2	B	A	0.332	0.172872	0.0652822	-501.362	12.9469	13.9008	0.00842036	0.00812882	0.00876964
10	BOVINEHD1000002217	7060016	0	B	A	0.341	0.196978	0.0743613	-501.365	12.6482	13.6019	0.00839942	0.00816251	0.00878247
23	BOVINEHD2300014215	48802701	1	A	B	0.23	0.196959	0.0743665	-501.369	12.56	13.4934	0.00841033	0.00819902	0.00881837
2	BOVINEHD0200002094	7095576	0	B	A	0.466	-0.164093	0.061909	-501.37	12.3745	13.3255	0.00836002	0.00820096	0.00882367
18	BOVINEHD1800003701	10387750	0	B	A	0.116	0.264288	0.0997826	-501.371	12.4826	13.4152	0.00840662	0.00821809	0.00883874
18	BOVINEHD1800003704	10405454	0	B	A	0.116	0.264288	0.0997826	-501.371	12.4826	13.4152	0.00840662	0.00821809	0.00883874
18	ARS-BFGL-NGS-2491	23734876	2	B	A	0.407	-0.186496	0.0704858	-501.361	13.2578	14.4409	0.00847454	0.00811987	0.00884031
1	BOVINEHD0100016948	59895683	1	A	B	0.319	-0.197131	0.0737544	-501.305	14.6563	16.109	0.00783432	0.00763314	0.00886124
22	BOVINEHD2200013237	45949120	0	A	B	0.081	-0.313781	0.117989	-501.37	11.8917	12.7842	0.00814728	0.00820148	0.00888948
5	BOVINEHD0500001995	7151648	1	A	B	0.327	0.198546	0.0747976	-501.373	12.0744	12.9713	0.0082658	0.00823519	0.00889224
1	ARS-BFGL-NGS-11586	153045653	2	A	B	0.412	0.177678	0.0670925	-501.377	12.3686	13.2825	0.0084159	0.0082658	0.00889326
1	BOVINEHD0100038478	135371060	1	B	A	0.424	-0.185462	0.0699889	-501.377	12.2509	13.1688	0.00837632	0.00826893	0.00890455
18	BOVINEHD1800012672	42885683	0	A	B	0.381	0.176641	0.0665187	-501.374	11.9963	12.8959	0.00824027	0.00824049	0.0089107
11	BOVINEHD4100008500	4484373	1	B	A	0.413	0.176178	0.0665315	-501.379	12.3272	13.237	0.00842125	0.00828453	0.00891571
22	BOVINEHD2200013773	47872519	0	A	B	0.1	-0.289643	0.109477	-501.38	12.4488	13.3715	0.00847882	0.00830028	0.00892521
24	BOVINEHD2400007603	27904456	1	B	A	0.205	-0.232783	0.0864728	-501.34	11.1378	11.9084	0.00740569	0.00793689	0.00894064
24	BOVINEHD2400007605	27913870	1	B	A	0.205	-0.232783	0.0864728	-501.34	11.1378	11.9084	0.00740569	0.00793689	0.00894064
24	BOVINEHD2400007606	27915594	1	B	A	0.205	-0.232783	0.0864728	-501.34	11.1378	11.9084	0.00740569	0.00793689	0.00894064
27	BTB-01598720	43292942	2	A	B	0.464	0.17611	0.0665256	-501.382	12.2816	13.214	0.00844038	0.00831674	0.00895063
6	BTB-01573053	363111	2	B	A	0.274	-0.193899	0.0730214	-501.377	11.9277	12.8435	0.00824351	0.00827401	0.0089542
18	BOVINEHD1800012082	41061448	1	B	A	0.232	0.20097	0.0755029	-501.373	11.7218	12.6029	0.00809164	0.00823699	0.00896983
8	BOVINEHD0800027147	91395466	0	A	B	0.49	0.166145	0.0627419	-501.384	12.1826	13.1007	0.00842024	0.0083358	0.00898124
29	BOVINEHD2900012670	41958818	1	A	B	0.387	-0.165457	0.0626742	-501.385	12.7882	13.7491	0.00862125	0.00834827	0.00898355
10	BOVINEHD1000022215	77788502	0	B	A	0.376	0.174728	0.0660957	-501.387	12.4034	13.3393	0.00853127	0.00836384	0.00899235
18	BOVINEHD1800006410	20667672	1	A	B	0.401	-0.18347	0.0683466	-501.356	11.1698	12.0185	0.00757263	0.00807703	0.00901247
3	BOVINEHD0300024871	86887872	1	A	B	0.43	0.175963	0.0659754	-501.373	11.5204	12.3966	0.00796609	0.00823086	0.00902584
2	BOVINEHD0200040718	95635594	0	B	A	0.381	0.184792	0.0698832	-501.39	12.2833	13.1957	0.00851312	0.00839195	0.00903043
11	ARS-BFGL-NGS-22749	3713607	0	B	A	0.234	0.204524	0.0775148	-501.391	12.7232	13.6767	0.00865717	0.00839812	0.00903062
8	BOVINEHD0800033144	7532272	3	A	B	0.132	0.240323	0.0910705	-501.392	12.6002	13.6273	0.00864839	0.00840718	0.00903742
27	BOVINEHD2700007047	25079234	0	A	B	0.297	0.190986	0.0719119	-501.383	11.8116	12.6979	0.00823255	0.00832732	0.00904277
1	BOVINEHD0100036684	129467592	0	B	A	0.013	-0.746583	0.281723	-501.389	11.9683	12.8819	0.0083718	0.00838245	0.00906134
8	BOVINEHD4100006694	36519958	1	B	A	0.189	-0.209583	0.0792102	-501.392	12.1327	13.0382	0.00847339	0.00841283	0.00906896
23	BOVINEHD2300005266	20233814	1	B	A	0.223	0.204286	0.0773603	-501.396	12.3803	13.3073	0.00860231	0.00844245	0.00907548
1	BOVINEHD0100041607	144380987	0	B	A	0.253	-0.192469	0.0730235	-501.392	13.0767	14.056	0.00872772	0.00840723	0.00908055
1	BOVINEHD0100041630	144426364	0	A	B	0.253	-0.192469	0.0730235	-501.392	13.0767	14.056	0.00872772	0.00840723	0.00908055
7	BOVINEHD0700026661	91069234	1	B	A	0.277	-0.199785	0.0745028	-501.363	11.1786	12.0164	0.00763569	0.00814061	0.00908274
6	BOVINEHD0600018926	68579990	1	B	A	0.499	0.175412	0.0663268	-501.394	12.1666	13.0643	0.00850416	0.00843152	0.00908516
11	BTB-00452217	2983521	2	B	A	0.086	-0.293165	0.111242	-501.392	13.0621	14.057	0.00873609	0.00841171	0.0090857
18	BOVINEHD1800003545	9939062	0	A	B	0.21	0.214507	0.0799914	-501.364	11.1661	12.0158	0.00763453	0.00814773	0.00908644
23	BOVINEHD2300005737	21712314	2	B	A	0.401	-0.175217	0.0663075	-501.396	12.2385	13.1747	0.00855764	0.00844819	0.00909049
3	BOVINEHD0300000519	1960101	0	B	A	0.077	-0.328096	0.124436	-501.398	12.6174	13.5673	0.00870382	0.00846902	0.00909983
1	ARS-BFGL-NGS-5053	157419451	1	A	B	0.266	-0.203521	0.0766932	-501.39	11.804	12.6738	0.00828363	0.0083876	0.00911242
22	ARS-BFGL-NGS-85778	20451252	1	A	B	0.124	-0.274593	0.0971785	-501.081	18.1048	20.8129	0.0049586	0.00595014	0.0091322
1	BTB-00055549	129424205	2	A	B	0.013	-0.745109	0.281739	-501.403	11.9744	12.8887	0.00850378	0.00851232	0.00919576
15	HAPMAP54269-RS29023420	74891785	0	A	B	0.412	-0.171834	0.0653038	-501.406	12.8599	13.836	0.00883961	0.00854628	0.00919678
24	HAPMAP52350-RS29018025	27903679	11	B	A	0.206	-0.233069	0.0868191	-501.364	11.0914	11.8614	0.00756973	0.00815296	0.0092021
9	BOVINEHD0900027920	97676473	0	B	A	0.08	-0.304772	0.115866	-501.41	12.81	13.7613	0.00886325	0.00858157	0.00922706
22	HAPMAP53460-RS29027620	34127590	0	B	A	0.365	-0.174914	0.0661727	-501.407	11.9759	12.89	0.00853789	0.0085493	0.0092329
1	BOVINEHD0100027579	97010297	0	A	B	0.309	0.184379	0.0699946	-501.414	12.3475	13.2556	0.00876614	0.00861888	0.00926185
27	BOVINEHD2700012626	43634828	1	A	B	0.391	0.175062	0.0664788	-501.415	12.3715	13.3067	0.00878764	0.00862677	0.00926689
27	BOVINEHD2700012628	43642884	1	A	B	0.391	0.175062	0.0664788	-501.415	12.3715	13.3067	0.00878764	0.00862677	0.00926689
22	ARS-BFGL-NGS-40436	46273481	0	B	A	0.405	0.183946	0.0697658	-501.414	12.1733	13.0981	0.00870489	0.00862315	0.00928024
9	BOVINEHD0900010357	37242809	2	A	B	0.261	-0.196896	0.0746117	-501.414	12.0528	12.9732	0.00864655	0.00861846	0.00929202
21	ARS-BFGL-NGS-23752	60065494	0	A	B	0.13	-0.249265	0.0945612	-501.416	12.1912	13.092	0.00872001	0.008635	0.00929374
4	BOVINEHD0400008302	29011979	0	B	A	0.316	-0.18075	0.0686085	-501.418	12.2331	13.1323	0.00875793	0.00865548	0.00931065
18	BOVINEHD1800008894	28562694	10	B	A	0.286	-0.198024	0.0751471	-501.418	12.2002	13.0859	0.00874198	0.00865587	0.00931649
27	BTB-01874520	43339187	1	A	B	0.225	-0.21055	0.0796692	-501.413	11.8762	12.7891	0.00855022	0.00861048	0.0093173
23	BOVINEHD2300000517	2685585	0	A	B	0.229	0.207336	0.078521	-501.415	11.9702	12.8529	0.0086069	0.00862681	0.00932226
26	HAPMAP29749-BTA-61115	31006924	5	A	B	0.07	0.317443	0.120547	-501.421	12.2261	13.1328	0.00878768	0.00868624	0.00934248
18	BOVINEHD1800007141	23347562	0	A	B	0.481	0.183167	0.0688181	-501.398	11.3908	12.219	0.00809494	0.00846672	0.0093479
18	BOVINEHD4100013539	23367712	0	A	B	0.481	0.183167	0.0688181	-501.398	11.3908	12.219	0.00809494	0.00846672	0.0093479
2	BOVINEHD0200028685	99825034	0	A	B	0.491	0.179071	0.0682049	-501.421	12.8964	13.8448	0.00898926	0.00869142	0.00934887
4	HAPMAP52792-RS29022854	106321900	1	A	B	0.304	-0.192852	0.0730785	-501.419	11.9578	12.8693	0.00864584	0.00866628	0.00935933
28	ARS-BFGL-NGS-113089	31700004	2	B	A	0.496	0.177356	0.0669723	-501.412	11.6685	12.565	0.00841717	0.00859868	0.00936063
18	BTA-119338-NO-RS	9403168	1	A	B	0.375	0.179206	0.0682032	-501.428	12.4296	13.3565	0.00893647	0.00875574	0.00939854
10	ARS-BFGL-NGS-103500	41979193	0	A	B	0.174	-0.24341	0.0915419	-501.406	11.3671	12.2217	0.00815684	0.00854482	0.00942438
6	BOVINEHD0600000049	260882	0	B	A	0.273	-0.192503	0.0729884	-501.425	11.914	12.8288	0.00868384	0.00872638	0.00942977
5	BOVINEHD0500001989	7134117	0	A	B	0.312	0.199438	0.075839	-501.432	12.1972	13.1043	0.00887942	0.00879373	0.00945668
1	BOVINEHD0100032087	113401585	3	B	A	0.417	0.180665	0.068847	-501.436	12.4673	13.4023	0.00902396	0.00882942	0.00947356
28	BOVINEHD2800007869	29634667	0	B	A	0.367	0.181803	0.0690226	-501.431	11.9771	12.8993	0.008772	0.00878131	0.00947369
11	BOVINEHD1100001576	4381009	0	A	B	0.327	0.187907	0.0716456	-501.436	12.5759	13.5062	0.00906123	0.008835	0.00947854
20	BOVINEHD2000011954	41625693	0	A	B	0.081	-0.330107	0.125753	-501.438	12.3475	13.268	0.00900109	0.00884943	0.00950026
5	HAPMAP47185-BTA-114173	99044605	1	A	B	0.322	0.188813	0.0720733	-501.44	12.7407	13.6743	0.00913983	0.0088687	0.00951913
1	BOVINEHD0100044498	152883301	1	B	A	0.291	-0.193494	0.073301	-501.429	11.7499	12.6291	0.00862711	0.00876838	0.0095223
6	BOVINEHD0600030971	109997823	1	B	A	0.353	-0.189252	0.0722196	-501.429	13.3996	14.406	0.00911946	0.00876212	0.00952523
18	BOVINEHD1800003756	10530085	0	B	A	0.481	0.17272	0.0654779	-501.431	11.8049	12.6822	0.0086743	0.00878407	0.00952557
8	BOVINEHD0800005626	17936146	4	A	B	0.306	0.190898	0.0728064	-501.442	12.4231	13.3588	0.00908032	0.00889764	0.00954563
8	BOVINEHD0800003728	11383695	1	A	B	0.366	-0.180913	0.0685594	-501.434	11.7134	12.5892	0.00865042	0.00881462	0.0095828
10	BOVINEHD1000003515	10594808	1	A	B	0.343	-0.187876	0.0718177	-501.447	12.837	13.7908	0.00923835	0.00894285	0.00960469
28	BOVINEHD2800008490	32242655	0	B	A	0.383	0.188011	0.0714042	-501.441	11.8403	12.7486	0.00879521	0.00888202	0.00960925
29	BOVINEHD2900007038	24275667	0	A	B	0.205	0.214328	0.0819761	-501.454	12.699	13.6439	0.00927819	0.00901252	0.00966656
23	BOVINEHD2300014336	49173786	1	B	A	0.41	0.170484	0.0646909	-501.443	11.7163	12.5985	0.00873645	0.00890051	0.00966913
23	ARS-BFGL-NGS-111195	15375447	5	B	A	0.21	-0.215771	0.082278	-501.453	12.148	13.0506	0.00906809	0.00900068	0.00967914
18	BOVINEHD1800009182	29666587	0	B	A	0.258	0.19974	0.0757166	-501.442	11.6174	12.5032	0.00867007	0.00889382	0.00969168
20	BOVINEHD2000019501	67316298	0	A	B	0.073	-0.318379	0.121864	-501.456	12.8139	13.7828	0.0093302	0.00902994	0.0096946
18	BOVINEHD1800006040	19438391	0	A	B	0.287	0.187883	0.0715621	-501.452	11.984	12.8955	0.00899019	0.00899876	0.00970186
2	BOVINEHD0200005478	19025536	0	A	B	0.066	0.344093	0.131039	-501.453	11.9496	12.8745	0.0089794	0.00900228	0.00970918
8	BOVINEHD0800004425	13962062	1	B	A	0.463	0.178243	0.0679408	-501.455	12.0452	12.9539	0.00904079	0.00901958	0.00971336
8	BOVINEHD0800017437	58209910	0	A	B	0.492	0.169316	0.0646292	-501.457	12.1957	13.1019	0.00913806	0.00904926	0.00972297
8	BOVINEHD0800017451	58253989	0	A	B	0.492	0.169316	0.0646292	-501.457	12.1957	13.1019	0.00913806	0.00904926	0.00972297
3	HAPMAP59377-RS29018679	40903270	2	A	B	0.122	0.258329	0.0987569	-501.459	12.3971	13.3259	0.00924379	0.00906956	0.0097253
4	ARS-BFGL-NGS-37873	63420711	2	A	B	0.067	0.340956	0.129956	-501.456	12.0101	12.9298	0.00903796	0.00903184	0.00972991
18	BOVINEHD1800009934	32848357	1	A	B	0.4	-0.175104	0.0669367	-501.438	13.6526	14.8911	0.00923962	0.00885188	0.00973148
10	BOVINEHD1000004965	15064220	0	A	B	0.26	-0.190303	0.0728643	-501.461	12.6937	13.6561	0.00935247	0.00908263	0.00973984
23	BOVINEHD2300002563	10503458	0	B	A	0.264	-0.188327	0.0715323	-501.45	11.7122	12.6014	0.00880268	0.0089697	0.00974029
7	BOVINEHD0700018850	64883751	1	A	B	0.468	0.178932	0.0679925	-501.451	11.7611	12.6036	0.00883102	0.00897929	0.00975284
10	BOVINEHD1000029271	101030934	0	B	A	0.054	-0.372826	0.142832	-501.457	13.1601	14.1489	0.00939289	0.00903998	0.00975795
1	BOVINEHD0100027317	96104556	1	B	A	0.243	0.192952	0.0738831	-501.452	13.3793	14.4045	0.00935656	0.00898898	0.00976073
10	BOVINEHD1000016992	57213750	0	A	B	0.098	0.282606	0.108148	-501.464	12.4817	13.3989	0.00931506	0.00911427	0.00976896
10	BOVINEHD1000008874	27086857	1	B	A	0.294	-0.196519	0.0750518	-501.465	12.1063	13.0172	0.0091739	0.0091231	0.00981112
23	BOVINEHD2300003716	14732893	1	B	A	0.189	0.216639	0.0830679	-501.466	12.9095	13.9003	0.00945413	0.00913091	0.00981173
18	HAPMAP49170-BTA-42666	22201521	0	A	B	0.145	0.233878	0.0896486	-501.468	12.682	13.6601	0.00943079	0.00915723	0.0098174
19	BOVINEHD1900007862	26441411	2	A	B	0.332	-0.187906	0.0714776	-501.458	11.7339	12.622	0.00890193	0.00905662	0.00982698
18	BOVINEHD1800005065	16186797	1	A	B	0.091	0.291594	0.111623	-501.469	12.3736	13.3141	0.00933743	0.00916766	0.00982755
18	ARS-BFGL-NGS-24004	25022927	2	B	A	0.43	0.174131	0.0667609	-501.469	12.6456	13.7205	0.00944607	0.00916938	0.00983292
11	BOVINEHD4100008497	4361875	0	A	B	0.324	0.183265	0.0702181	-501.471	12.526	13.4591	0.0094009	0.0091815	0.00983765
16	BTB-01344103	59021630	0	A	B	0.461	-0.178813	0.0679971	-501.459	11.6951	12.5762	0.00888037	0.00906132	0.00984516
2	BOVINEHD0200026344	92556447	0	A	B	0.092	-0.318318	0.121693	-501.47	12.1407	13.0539	0.00924522	0.00917825	0.00986314
1	BOVINEHD0100017553	61918204	1	B	A	0.403	-0.18126	0.0687773	-501.455	11.5322	12.3952	0.00873402	0.00902604	0.00986838
23	BOVINEHD2300000510	2656220	0	B	A	0.218	0.211839	0.0808243	-501.467	11.9358	12.8194	0.00910709	0.00914975	0.00987499
29	BOVINEHD2900007157	24622528	1	A	B	0.28	0.196471	0.0753226	-501.475	12.5138	13.4606	0.00944281	0.00922489	0.00988259
28	BTB-00991289	41498417	3	A	B	0.215	0.222949	0.0853113	-501.473	12.2204	13.1256	0.00930896	0.00920773	0.00988499
23	BOVINEHD2300014331	49164044	0	B	A	0.41	0.169938	0.0647098	-501.466	11.7208	12.6034	0.00897195	0.00913917	0.00991835
8	BOVINEHD0800017070	56636956	0	A	B	0.192	-0.210168	0.0806638	-501.478	12.6578	13.6169	0.00952202	0.00925791	0.00991963
3	ARS-BFGL-NGS-21885	7488354	3	A	B	0.417	-0.174243	0.0667289	-501.479	12.1967	13.1088	0.00936694	0.00927434	0.009956
1	BOVINEHD0100041559	144280381	3	B	A	0.332	0.165604	0.0635359	-501.482	12.4405	13.3913	0.00949541	0.00929913	0.00996066
10	BOVINEHD1000024981	87803366	0	A	B	0.47	-0.174132	0.0669164	-501.482	12.8458	13.8063	0.00961118	0.00930098	0.00997801
14	HAPMAP50330-BTA-35650	79074896	0	A	B	0.045	-0.40686	0.155368	-501.477	11.8576	12.7672	0.00916758	0.00924692	0.00998813
18	BTB-02003573	37220279	3	B	A	0.201	0.21285	0.0809589	-501.47	11.5571	12.4227	0.00889584	0.00917611	0.0100164
11	BOVINEHD1100030606	105348232	0	A	B	0.436	0.169204	0.0649675	-501.487	12.4261	13.387	0.00955073	0.00935536	0.010019
22	BOVINEHD2200013062	45133455	0	A	B	0.476	-0.173529	0.0663224	-501.482	11.8838	12.7721	0.00922658	0.00929974	0.0100414
9	ARS-BFGL-NGS-108289	37246169	0	B	A	0.261	-0.194849	0.0746249	-501.487	12.0358	12.9554	0.009371	0.00935411	0.0100608
1	BOVINEHD0100011732	41147426	0	B	A	0.244	-0.203397	0.0782254	-501.491	12.6916	13.6341	0.00966896	0.00939546	0.010063
23	BOVINEHD2300001310	5476212	3	A	B	0.327	-0.185848	0.071246	-501.489	12.1337	13.058	0.00943897	0.0093719	0.0100637
18	BOVINEHD1800001667	5327501	0	A	B	0.241	0.199663	0.0766908	-501.491	12.3914	13.3201	0.00957697	0.00940049	0.0100685
7	BOVINEHD0700007114	25784499	0	B	A	0.302	0.184293	0.0709148	-501.49	12.8862	13.859	0.00970612	0.00938402	0.0100697
19	BOVINEHD1900007038	24371714	4	A	B	0.321	0.178443	0.0685539	-501.492	12.362	13.3908	0.0095912	0.0094098	0.0100752
19	HAPMAP59765-RS29022944	26456085	12	B	A	0.384	-0.180008	0.0691271	-501.492	12.3414	13.2638	0.00956219	0.00940619	0.0100779
22	BOVINEHD2200017858	61371155	1	A	B	0.361	-0.166602	0.0637916	-501.489	11.9593	12.871	0.00935441	0.00937757	0.0101019
25	BOVINEHD2500010779	38626883	2	A	B	0.495	0.164656	0.0633624	-501.496	12.6153	13.5751	0.00971042	0.00945185	0.010119
27	BOVINEHD2700003119	10447285	2	A	B	0.14	-0.247061	0.0922662	-501.343	15.9883	18.0123	0.007723	0.00796008	0.0101303
25	BOVINEHD2500011071	39692144	4	A	B	0.239	0.207226	0.0795607	-501.496	12.2074	13.1158	0.0095455	0.00944899	0.0101364
7	BOVINEHD0700027211	93172661	2	B	A	0.297	-0.182572	0.0695791	-501.482	11.5705	12.4422	0.0090294	0.00930348	0.0101434
5	ARS-BFGL-NGS-119673	35076006	0	B	A	0.462	0.170859	0.0657615	-501.499	12.6013	13.5254	0.00972366	0.00947752	0.0101445
10	BOVINEHD1000018652	64674533	0	A	B	0.444	-0.176264	0.0678259	-501.499	12.5276	13.462	0.00970694	0.00948172	0.0101485
10	ARS-BFGL-NGS-12520	69107598	0	B	A	0.25	0.193323	0.074263	-501.498	12.2391	13.1707	0.00958396	0.00946918	0.0101509
2	ARS-BFGL-NGS-2970	94407497	0	B	A	0.336	-0.185057	0.0711896	-501.499	12.4714	13.4018	0.00968683	0.00948314	0.0101509
21	BOVINEHD2100019794	67467826	0	A	B	0.202	0.217766	0.0838487	-501.499	12.6809	13.6083	0.00975277	0.00948312	0.0101526
2	BTA-34427-NO-RS	112023474	0	B	A	0.274	-0.18878	0.0727337	-501.5	12.7902	13.7592	0.00979815	0.0094949	0.0101743
9	BOVINEHD0900000756	3909782	0	B	A	0.114	0.262749	0.100909	-501.499	12.1705	13.0973	0.00956761	0.00948416	0.0101748
1	ARS-BFGL-BAC-6363	87100663	2	A	B	0.322	0.193202	0.0744246	-501.503	12.6742	13.6014	0.00978564	0.00951897	0.0101894
8	BOVINEHD0800011067	37097134	0	A	B	0.153	-0.234368	0.0901475	-501.505	12.2919	13.2076	0.0096775	0.00954148	0.0102226
28	ARS-BFGL-NGS-11100	36986447	5	A	B	0.445	-0.171808	0.0657868	-501.498	11.8275	12.7161	0.00935659	0.00946453	0.0102277
6	BOVINEHD0600020681	74290518	2	A	B	0.143	-0.254122	0.0972605	-501.497	11.7798	12.6724	0.00932405	0.0094612	0.0102348
12	BOVINEHD1200024194	83642812	0	B	A	0.495	-0.172178	0.0662867	-501.508	12.3762	13.2984	0.00974289	0.00957298	0.0102483
12	BOVINEHD1200003177	11040375	1	A	B	0.29	-0.196148	0.0743908	-501.475	11.252	12.0579	0.00870224	0.00922434	0.0102489
26	BOVINEHD2600008299	31049232	0	A	B	0.069	0.313111	0.120429	-501.507	12.2337	13.1421	0.00967396	0.00956417	0.0102529
5	HAPMAP48229-BTA-15460	101974400	0	A	B	0.441	0.168374	0.0649173	-501.508	12.6635	13.6053	0.0098499	0.00958053	0.0102533
6	BOVINEHD0600034146	119247939	0	A	B	0.247	-0.193579	0.0746518	-501.511	12.6119	13.5556	0.0098657	0.00961006	0.0102822
25	HAPMAP30960-BTC-030209	41018073	0	B	A	0.111	0.269284	0.103553	-501.509	12.1335	13.0677	0.0096603	0.00959001	0.0102887
1	BTB-01633174	157457269	0	A	B	0.442	0.165721	0.0628693	-501.48	11.2144	12.0459	0.00872122	0.00927768	0.0102909
2	BOVINEHD0200003442	12212395	1	B	A	0.049	-0.369064	0.141909	-501.51	12.1079	13.0336	0.00965339	0.00959744	0.0103015
15	BOVINEHD1500023829	81831257	0	B	A	0.186	-0.222275	0.0853897	-501.509	12.0181	12.9287	0.00958825	0.00958281	0.010304
12	BOVINEHD1200002243	8047730	3	B	A	0.448	0.171002	0.0658972	-501.513	12.3916	13.3236	0.00981269	0.00963225	0.0103083
10	BOVINEHD1000014539	48327010	1	A	B	0.363	-0.175986	0.0676265	-501.511	12.0119	12.9209	0.00960886	0.00960946	0.0103325
14	BOVINEHD1400022932	81091032	2	B	A	0.143	-0.233041	0.0898018	-501.515	12.3391	13.2599	0.00981074	0.00965534	0.0103362
7	BOVINEHD0700003674	13985044	5	A	B	0.426	-0.179718	0.0690522	-501.511	12.0212	12.8811	0.00960015	0.00960367	0.0103375
18	HAPMAP47624-BTA-44484	12620198	0	A	B	0.188	-0.216593	0.083413	-501.515	12.2222	13.1648	0.00976661	0.00965555	0.0103446
20	BOVINEHD2000011839	41177849	0	B	A	0.239	0.208224	0.0797017	-501.505	11.6729	12.5598	0.00933105	0.00953912	0.0103509
18	BOVINEHD1800016245	55484381	2	B	A	0.39	0.181468	0.0694788	-501.506	11.6761	12.5529	0.0093495	0.0095566	0.010374
2	BOVINEHD0200000316	1142487	0	A	B	0.115	0.268072	0.102141	-501.498	11.3502	12.2067	0.0090141	0.00946359	0.0104095
1	BOVINEHD0100038667	135785602	0	A	B	0.419	0.172926	0.0663435	-501.514	11.771	12.6675	0.00949376	0.00963891	0.0104221
7	BOVINEHD0700006674	24353209	1	A	B	0.308	-0.183394	0.0708458	-501.524	12.5441	13.4895	0.00999222	0.00975169	0.0104279
20	BOVINEHD2000020181	69149194	0	A	B	0.149	-0.227933	0.0881569	-501.523	12.9382	13.9058	0.010081	0.00973945	0.0104448
22	BOVINEHD2200013104	45307569	0	B	A	0.198	0.222443	0.0858781	-501.526	12.3905	13.3248	0.00994735	0.00976686	0.0104475
7	BOVINEHD0700019153	65665539	0	A	B	0.251	-0.198303	0.0764814	-501.525	12.2455	13.1443	0.00987325	0.00976048	0.0104562
18	BOVINEHD1800010793	35823441	0	A	B	0.162	0.228529	0.0881573	-501.526	12.2534	13.1734	0.0098886	0.00976783	0.0104603
11	BOVINEHD1100000998	2816687	0	A	B	0.194	-0.210154	0.0813115	-501.527	12.892	13.8422	0.0101094	0.00978008	0.0104788
19	BOVINEHD1900003910	14714002	0	B	A	0.399	0.174071	0.0670648	-501.526	12.0818	12.9672	0.00979658	0.00976636	0.0104881
5	BOVINEHD0500017542	62625399	0	A	B	0.088	0.281381	0.107747	-501.515	11.559	12.449	0.00935916	0.00965038	0.0105041
18	BOVINEHD1800009514	31237613	0	A	B	0.473	-0.178399	0.0686711	-501.526	11.9565	12.8453	0.00973187	0.00976783	0.0105139
3	HAPMAP43483-BTA-117844	37778393	3	B	A	0.411	0.165388	0.0639959	-501.531	12.6313	13.689	0.0101152	0.0098303	0.0105157
5	BOVINEHD0500010080	35087749	0	B	A	0.481	0.168178	0.0650069	-501.533	12.4311	13.3485	0.0100368	0.00984286	0.0105251
16	BTA-107407-NO-RS	69107713	0	A	B	0.163	-0.232696	0.0895688	-501.526	11.9384	12.83	0.00972953	0.00977574	0.0105252
14	BOVINEHD1400012478	44082223	0	A	B	0.199	0.203899	0.078701	-501.535	12.144	13.0392	0.00993059	0.00986564	0.0105794
10	BOVINEHD1000001221	3961464	0	A	B	0.433	0.17495	0.0675585	-501.536	12.1753	13.0963	0.00996439	0.0098787	0.0105842
9	HAPMAP54966-RS29014434	37467972	5	B	A	0.095	-0.301032	0.116502	-501.538	12.5028	13.4419	0.0101277	0.00990346	0.0105851
3	BOVINEHD0300032819	113594633	3	A	B	0.472	-0.168909	0.0647036	-501.469	14.6574	15.9681	0.00938555	0.00917139	0.0105882
7	BOVINEHD0700006477	23650321	0	B	A	0.116	0.269438	0.104331	-501.539	12.5694	13.529	0.0101674	0.00991675	0.010599
26	HAPMAP46715-BTA-61583	41383749	3	A	B	0.081	-0.297154	0.114843	-501.539	12.2186	13.1478	0.0100254	0.00991602	0.0106167
29	BOVINEHD2900005232	17444937	2	A	B	0.449	-0.167045	0.064574	-501.54	12.2476	13.1762	0.0100427	0.00992172	0.0106193
15	BOVINEHD1500024536	83657997	0	A	B	0.23	-0.19855	0.0769316	-501.541	12.6406	13.5989	0.0102162	0.00994142	0.0106265
13	BOVINEHD1300000103	685341	1	A	B	0.473	0.174475	0.0671364	-501.532	11.7941	12.6833	0.00970593	0.00984007	0.0106302
7	BOVINEHD0700006638	24224095	0	A	B	0.346	-0.173083	0.067043	-501.542	12.5457	13.4833	0.0101926	0.00995216	0.0106352
4	BOVINEHD0400003879	13035528	1	A	B	0.316	0.189521	0.073246	-501.542	12.1634	13.0838	0.0100258	0.00994608	0.0106557
6	BOVINEHD4100004763	41468153	0	A	B	0.114	0.255069	0.0987589	-501.551	12.242	13.1521	0.0101615	0.0100467	0.0107516
17	BOVINEHD1700014706	52502248	2	A	B	0.321	-0.1915	0.0734069	-501.531	11.4446	12.2851	0.00943313	0.00983081	0.0107661
3	BOVINEHD0300005051	15446299	2	A	B	0.313	0.179962	0.0693188	-501.543	11.7336	12.6252	0.00978012	0.00995542	0.0107682
7	BOVINEHD0700026648	91000865	0	B	A	0.465	0.166202	0.0642496	-501.55	12.0339	12.9333	0.0100444	0.0100363	0.0107748
18	BTB-01617999	4310615	0	A	B	0.393	-0.17915	0.069326	-501.552	12.1405	13.0422	0.0101204	0.0100566	0.0107767
4	BOVINEHD4100003228	106346305	8	B	A	0.402	-0.164262	0.0632386	-501.543	11.6767	12.5669	0.00974258	0.00995786	0.0107889
5	BOVINEHD0500002109	7523972	0	A	B	0.372	0.176664	0.0686397	-501.553	12.9254	13.8952	0.0104241	0.0100769	0.0107928
23	HAPMAP51261-BTA-56108	2755704	1	A	B	0.023	0.554366	0.215155	-501.557	12.4692	13.4223	0.0103413	0.0101206	0.0108098
24	BOVINEHD2400011385	41082642	1	A	B	0.41	0.175105	0.0677372	-501.554	12.0371	12.9514	0.0100944	0.0100823	0.0108183
18	ARS-BFGL-NGS-13427	12268519	3	A	B	0.017	0.597565	0.230799	-501.552	11.8776	12.7664	0.00997879	0.0100646	0.0108422
12	BOVINEHD1200024115	83437996	0	B	A	0.258	-0.184964	0.0710566	-501.542	11.482	12.3613	0.00958875	0.00995136	0.0108584
12	BOVINEHD1200007098	23540958	2	B	A	0.131	-0.24886	0.0956338	-501.543	11.503	12.3775	0.00961154	0.00995927	0.0108608
14	BOVINEHD1400018502	66137552	1	A	B	0.484	0.17552	0.0676681	-501.55	11.7194	12.5923	0.00984505	0.0100386	0.0108655
1	BOVINEHD0100026696	94157472	0	B	A	0.059	-0.336321	0.130289	-501.559	12.1143	13.0368	0.010202	0.010142	0.0108666
12	BOVINEHD1200007604	25170361	0	B	A	0.414	-0.172512	0.0664587	-501.55	11.648	12.5259	0.00979044	0.0100324	0.0108811
10	BOVINEHD1000013365	44576156	1	B	A	0.428	0.182816	0.0708619	-501.562	12.1636	13.0633	0.0102446	0.0101707	0.0108916
23	BOVINEHD2300006057	23006324	1	A	B	0.224	-0.218073	0.0845419	-501.562	12.1641	13.0773	0.0102568	0.0101792	0.0108982
15	ARS-BFGL-NGS-108569	47085423	3	B	A	0.249	-0.193049	0.0750268	-501.565	12.5138	13.4563	0.0104451	0.0102111	0.0109029
2	BOVINEHD0200022988	79984737	2	A	B	0.344	-0.191183	0.0742426	-501.565	12.3783	13.297	0.0103846	0.010207	0.0109045
18	BOVINEHD1800003356	9556586	2	B	A	0.423	0.167939	0.0649956	-501.561	11.9549	12.8545	0.0101297	0.0101671	0.0109274
24	BOVINEHD2400008256	30411481	0	A	B	0.456	0.169742	0.06602	-501.568	12.5906	13.5267	0.0105048	0.0102431	0.0109363
29	BOVINEHD4100018881	15309701	3	A	B	0.455	0.169703	0.0659357	-501.57	12.3249	13.2453	0.0104248	0.010267	0.0109704
10	BOVINEHD1000017046	57468276	0	B	A	0.143	-0.241283	0.0933323	-501.563	11.8646	12.7476	0.0100908	0.0101914	0.0109776
10	ARS-BFGL-NGS-35593	2777001	3	B	A	0.378	-0.173468	0.0675658	-501.568	12.9935	13.9717	0.0106148	0.0102469	0.010981
5	BOVINEHD0500002037	7256354	1	B	A	0.492	0.164965	0.064109	-501.573	12.2965	13.2307	0.0104416	0.0102955	0.0110008
11	ARS-BFGL-NGS-36716	60655795	0	A	B	0.423	-0.171733	0.0668635	-501.575	12.6041	13.5411	0.0105843	0.0103188	0.0110148
3	BOVINEHD0300026466	91979896	0	A	B	0.287	0.185704	0.0723689	-501.574	12.8601	13.8377	0.0106544	0.010309	0.011026
29	BOVINEHD2900006177	21521590	0	A	B	0.227	0.199926	0.0779071	-501.578	12.6838	13.6363	0.0106503	0.0103569	0.0110577
8	BOVINEHD0800007987	26442470	0	A	B	0.266	-0.182879	0.0713025	-501.575	12.9649	13.9542	0.010692	0.0103255	0.011059
5	BOVINEHD0500010086	35127194	1	A	B	0.463	0.168681	0.0657297	-501.579	12.6397	13.5657	0.0106482	0.0103718	0.0110702
6	BOVINEHD0600011312	41811216	0	A	B	0.427	-0.180319	0.0696059	-501.566	11.6088	12.4775	0.00993715	0.0102184	0.0110921
2	BOVINEHD0200036658	126224525	0	A	B	0.044	0.431082	0.167391	-501.578	12.065	12.9559	0.0103791	0.0103593	0.0111056
28	BOVINEHD4100018633	32278731	0	B	A	0.37	-0.164987	0.0641359	-501.582	12.1183	13.0273	0.0104633	0.0104084	0.0111439
26	BOVINEHD2600007534	28205866	3	A	B	0.312	0.175889	0.0686558	-501.58	13.1103	14.1822	0.0107814	0.0103777	0.0111521
17	BOVINEHD1700013539	48090762	0	B	A	0.245	-0.20288	0.0790913	-501.588	12.4343	13.3787	0.0106827	0.0104715	0.0111737
27	ARS-BFGL-NGS-102879	405328	1	A	B	0.252	0.200737	0.078363	-501.579	13.2746	14.3628	0.0107897	0.0103679	0.0111858
10	BOVINEHD1000000737	2485030	0	A	B	0.326	0.176525	0.0689328	-501.589	12.8011	13.7633	0.0108142	0.0104825	0.0111973
28	BOVINEHD2800013512	2300752	1	B	A	0.284	0.180159	0.070393	-501.588	13.044	14.0189	0.0108597	0.0104773	0.0112286
3	BOVINEHD0300026648	92550304	0	B	A	0.341	0.180463	0.0696641	-501.575	11.4854	12.353	0.00993972	0.0103178	0.0112516
25	BOVINEHD2500006358	22776171	3	A	B	0.193	0.229463	0.0897214	-501.589	13.2091	14.3311	0.0109161	0.0104895	0.0113003
18	BOVINEHD1800002320	6709404	3	A	B	0.471	-0.17188	0.0672238	-501.598	12.846	13.7995	0.010937	0.0105945	0.0113171
18	BOVINEHD1800004933	15705633	0	A	B	0.178	0.215478	0.0837147	-501.592	11.8462	12.7566	0.0104189	0.0105262	0.0113249
4	BOVINEHD0400010380	37049413	1	A	B	0.373	0.175549	0.0686297	-501.6	12.643	13.5904	0.0109036	0.0106177	0.011325
27	BTA-62528-NO-RS	23598119	0	B	A	0.298	0.188127	0.0729394	-501.588	11.7016	12.5875	0.0102639	0.0104772	0.0113264
3	ARS-BFGL-NGS-12795	92282547	6	B	A	0.406	-0.175633	0.0682338	-501.593	11.8416	12.7428	0.0104178	0.0105319	0.0113344
12	BOVINEHD1200016720	60877779	3	A	B	0.426	-0.170914	0.0668094	-501.602	12.549	13.491	0.0108938	0.0106401	0.011346
7	ARS-BFGL-NGS-78228	26155472	1	A	B	0.395	0.172203	0.0673666	-501.605	12.6256	13.5779	0.0109566	0.0106724	0.0113811
27	BOVINEHD2700000205	609517	0	A	B	0.268	0.184804	0.0723473	-501.604	12.8171	13.7813	0.0110122	0.0106707	0.0113938
12	BOVINEHD1200002198	7872507	0	B	A	0.321	0.176046	0.0687022	-501.605	12.173	13.0922	0.0107643	0.010676	0.0114111
10	ARS-BFGL-NGS-114188	44694452	0	B	A	0.139	0.236834	0.0925783	-501.61	12.3078	13.2229	0.0108948	0.010742	0.0114635
1	HAPMAP43403-BTA-91448	33535419	1	A	B	0.128	0.238777	0.0931559	-501.609	12.0411	12.9815	0.0107416	0.0107218	0.011476
28	BOVINEHD2800013388	46023311	0	A	B	0.213	0.197879	0.0764487	-501.589	11.3586	12.2352	0.00999926	0.0104922	0.0114872
2	BOVINEHD0200020856	72832782	1	B	A	0.341	-0.190754	0.0738752	-501.594	11.5163	12.3674	0.01018	0.0105505	0.0114884
2	ARS-BFGL-NGS-998	126764887	0	B	A	0.015	0.710025	0.276883	-501.609	12.0116	12.888	0.0107067	0.0107243	0.0114987
1	BTB-01285832	27980058	0	B	A	0.241	0.214177	0.0830879	-501.599	11.5934	12.4658	0.0103079	0.0106117	0.0115121
20	BOVINEHD2000000055	220247	2	A	B	0.48	0.156967	0.0615428	-501.615	12.7639	13.7378	0.0111331	0.0107992	0.0115222
3	BOVINEHD0300000803	2811753	0	B	A	0.427	-0.170161	0.0665213	-501.615	12.2005	13.101	0.010901	0.0108037	0.0115421
29	BOVINEHD2900001708	6221802	0	A	B	0.173	-0.212235	0.0831396	-501.619	12.4337	13.3793	0.0110637	0.0108481	0.0115625
11	ARS-BFGL-NGS-118268	29749248	1	A	B	0.337	0.169435	0.0664834	-501.613	13.1425	14.2343	0.011196	0.0107709	0.0115722
8	BOVINEHD0800004794	15303676	0	B	A	0.235	0.199784	0.0782955	-501.623	12.3924	13.328	0.0110975	0.010902	0.0116206
8	HAPMAP33843-BES9_CONTIG546_2551	111468003	5	B	A	0.412	-0.162056	0.0636452	-501.62	13.0954	14.0909	0.0112688	0.0108616	0.0116415
1	BOVINEHD0100044861	153893872	1	A	B	0.095	-0.274889	0.106496	-501.603	11.415	12.2852	0.0102057	0.0106583	0.0116418
29	BOVINEHD2900005249	17470586	0	B	A	0.473	0.160638	0.0629693	-501.626	12.36	13.2939	0.0111171	0.010935	0.0116568
26	BOVINEHD2600008210	30673322	0	A	B	0.264	-0.199865	0.0783425	-501.627	12.3484	13.2643	0.0111133	0.0109409	0.0116652
8	BOVINEHD0800003947	12191992	1	B	A	0.089	0.29891	0.1171	-501.626	12.2749	13.1785	0.0110682	0.0109332	0.0116658
16	ARS-BFGL-NGS-68429	64667941	0	A	B	0.448	0.167714	0.0655141	-501.623	11.9453	12.8446	0.0108404	0.0108917	0.0116829
6	BOVINEHD0600018848	68264374	1	A	B	0.211	0.217476	0.0844943	-501.612	11.5636	12.4229	0.0104217	0.0107579	0.0116849
2	BOVINEHD0200037856	130290365	0	A	B	0.279	-0.187143	0.0729589	-501.619	11.789	12.6678	0.0106856	0.0108474	0.0116873
18	BOVINEHD1800010768	35720909	0	A	B	0.494	-0.170581	0.066537	-501.621	11.8128	12.6953	0.0107262	0.0108722	0.0117034
18	HAPMAP48755-BTA-42320	10890595	0	A	B	0.198	0.193517	0.0757914	-501.629	12.164	13.0842	0.0110473	0.0109648	0.0117108
18	BOVINEHD1800009026	29100977	0	B	A	0.365	-0.181143	0.0707783	-501.625	11.94	12.8274	0.0108607	0.0109198	0.0117166
22	BOVINEHD2200016888	58334581	1	B	A	0.289	-0.183034	0.0710355	-501.612	11.4574	12.3356	0.010339	0.0107585	0.0117216
8	BOVINEHD0800008996	29659884	1	A	B	0.228	-0.187412	0.0732732	-501.627	11.9771	12.8805	0.0109096	0.0109414	0.0117254
8	BOVINEHD0800027623	93014228	0	B	A	0.139	0.235739	0.0925673	-501.632	12.5079	13.447	0.0112551	0.0110099	0.0117278
24	BOVINEHD2400010771	39399522	1	B	A	0.41	-0.17431	0.0680133	-501.625	11.7798	12.6835	0.0107513	0.0109185	0.0117521
2	BOVINEHD0200023126	80415031	0	A	B	0.245	0.202555	0.0793333	-501.632	12.1119	13.0126	0.0110493	0.0110015	0.0117608
17	HAPMAP48683-BTA-21166	62070942	1	B	A	0.48	0.171551	0.0674221	-501.636	12.5846	13.5266	0.0113263	0.0110516	0.011771
2	ARS-BFGL-BAC-32402	13277993	2	A	B	0.464	0.176728	0.069507	-501.637	12.7179	13.6612	0.011385	0.0110656	0.0117912
23	BOVINEHD2300000494	2600433	0	B	A	0.222	0.203898	0.0797522	-501.631	11.9538	12.8392	0.0109429	0.0109951	0.0117917
9	BOVINEHD0900026974	95172142	5	A	B	0.451	0.17577	0.0690708	-501.62	13.5247	14.6816	0.0113151	0.0108606	0.0117953
1	ARS-BFGL-NGS-12147	157723699	9	A	B	0.481	-0.169725	0.0662604	-501.628	11.7917	12.6562	0.0107941	0.0109601	0.0118102
8	BTA-108157-NO-RS	100418054	0	A	B	0.011	0.785631	0.309174	-501.633	13.1098	14.1232	0.0114342	0.011021	0.0118113
18	ARS-BFGL-NGS-74170	18113920	13	B	A	0.012	-0.74461	0.293042	-501.639	12.78	13.7606	0.0114374	0.0110893	0.011824
15	BOVINEHD1500022127	76065725	1	A	B	0.303	-0.172898	0.0678404	-501.639	12.202	13.1303	0.0111941	0.0110885	0.011832
28	BOVINEHD2800013347	45903340	0	A	B	0.246	0.184091	0.0718786	-501.63	11.7559	12.6607	0.0108045	0.0109855	0.0118323
2	BOVINEHD0200019985	69323899	0	A	B	0.152	0.228701	0.0896976	-501.638	12.1538	13.0684	0.0111598	0.0110856	0.011838
11	BTB-00467573	19781729	0	B	A	0.495	-0.168818	0.0662626	-501.64	12.2297	13.137	0.0112222	0.0111088	0.0118523
17	ARS-BFGL-NGS-82911	13119391	0	A	B	0.016	-0.653236	0.256283	-501.641	12.1265	13.048	0.0111851	0.0111234	0.0118804
17	BOVINEHD4100012980	26642465	0	B	A	0.196	-0.213529	0.0838719	-501.643	12.2604	13.1946	0.01128	0.0111441	0.0118814
13	HAPMAP50527-BTA-99049	45611537	2	A	B	0.322	0.185242	0.0723426	-501.635	11.7158	12.6062	0.0108204	0.0110381	0.0119053
2	BOVINEHD0200013579	46820764	3	A	B	0.387	0.171483	0.0673716	-501.645	12.2533	13.1817	0.0112977	0.0111667	0.0119063
11	BOVINEHD1100028480	97982172	1	B	A	0.22	-0.196874	0.0772826	-501.644	12.1479	13.0585	0.0112304	0.0111605	0.0119172
20	HAPMAP40826-BTA-87264	496304	1	B	A	0.373	-0.170938	0.0673615	-501.643	13.029	14.0078	0.0115455	0.0111442	0.0119177
10	BTB-00414548	28435750	2	B	A	0.105	-0.270698	0.106233	-501.644	12.101	13.02	0.0112085	0.0111625	0.0119257
23	BOVINEHD2300005640	21441956	1	B	A	0.347	-0.173653	0.0684351	-501.647	12.8496	13.8148	0.0115501	0.0111886	0.0119327
12	ARS-BFGL-NGS-31482	59763198	2	B	A	0.44	-0.174806	0.0682423	-501.635	11.6866	12.5457	0.010792	0.0110417	0.0119328
4	HAPMAP44123-BTA-70017	35705474	2	A	B	0.187	-0.218632	0.0861624	-501.647	12.798	13.7626	0.0115515	0.0112004	0.0119391
23	BOVINEHD2300008056	28578501	2	A	B	0.451	-0.163457	0.064427	-501.648	12.8414	13.8033	0.011563	0.0112032	0.0119465
6	BOVINEHD0600017390	62926211	0	B	A	0.311	0.197106	0.0775295	-501.649	12.3592	13.2701	0.0113935	0.0112163	0.011949
18	BOVINEHD1800004893	15547815	0	B	A	0.176	0.211766	0.0828819	-501.642	11.8235	12.7327	0.0109928	0.0111263	0.0119569
2	BOVINEHD0200028694	99869137	0	B	A	0.49	0.1734	0.068362	-501.648	12.9129	13.8648	0.0115818	0.0112096	0.0119612
18	BOVINEHD1800008621	27719066	0	B	A	0.264	0.188709	0.0736065	-501.635	11.5827	12.4757	0.0107247	0.0110453	0.011963
18	ARS-BFGL-NGS-85875	9948949	0	B	A	0.439	0.167836	0.0656851	-501.642	11.8179	12.707	0.0109887	0.0111343	0.0119728
9	BOVINEHD0900010799	38924566	0	B	A	0.062	0.349085	0.136918	-501.647	11.9785	12.8871	0.011163	0.0111935	0.0119857
27	BOVINEHD2700000308	1000414	1	A	B	0.318	0.161946	0.0635869	-501.649	12.0696	12.9951	0.0112497	0.0112187	0.0119887
14	BOVINEHD1400017036	61397336	0	A	B	0.433	-0.169309	0.0667971	-501.649	13.2071	14.1931	0.0116414	0.0112149	0.0120328
12	ARS-BFGL-NGS-35095	35556098	3	A	B	0.464	0.167219	0.06553	-501.649	11.8514	12.7486	0.0110935	0.0112143	0.0120433
22	BOVINEHD2200016313	56798275	2	A	B	0.383	-0.164326	0.0645667	-501.654	12.07	12.9833	0.0113063	0.0112788	0.0120534
22	BTA-54617-NO-RS	45698497	1	A	B	0.082	-0.298947	0.117177	-501.65	11.8606	12.7532	0.0111109	0.0112294	0.0120564
3	ARS-BFGL-NGS-37422	12437424	2	B	A	0.169	0.22705	0.0894695	-501.662	12.3104	13.2368	0.0115415	0.0113809	0.0121216
28	BOVINEHD2800013472	46183011	1	A	B	0.214	0.196472	0.0763489	-501.635	11.2654	12.1365	0.0104369	0.011051	0.0121329
14	BOVINEHD1400023992	84463645	0	B	A	0.112	0.2519	0.0981728	-501.642	11.423	12.293	0.0106603	0.0111313	0.012135
2	HAPMAP40653-BTA-114312	10409064	1	B	A	0.037	0.445462	0.174919	-501.658	11.9211	12.8231	0.0112551	0.0113273	0.0121405
21	ARS-BFGL-NGS-107488	67030857	1	A	B	0.038	0.425773	0.167075	-501.658	11.8395	12.7312	0.0112006	0.0113325	0.0121724
20	BOVINEHD2000011546	40264772	1	A	B	0.294	-0.183492	0.0724153	-501.667	12.4477	13.3642	0.0116672	0.0114467	0.0121806
26	BTB-01551119	30573598	0	A	B	0.28	-0.196059	0.0768508	-501.656	11.7504	12.6335	0.0111135	0.0113124	0.0121844
26	BOVINEHD2600008184	30577461	0	B	A	0.28	-0.196059	0.0768508	-501.656	11.7504	12.6335	0.0111135	0.0113124	0.0121844
5	BOVINEHD0500028248	99033324	0	B	A	0.323	0.181839	0.0718843	-501.669	12.7455	13.6812	0.0118081	0.0114726	0.0122127
7	BOVINEHD0700004491	16240742	1	A	B	0.452	-0.171358	0.0672788	-501.662	11.8361	12.735	0.0112451	0.0113806	0.0122194
9	BTB-00389006	37708677	1	A	B	0.489	-0.170602	0.0671837	-501.667	12.0933	13.0081	0.0114901	0.0114492	0.0122249
16	BOVINEHD1600006657	24070368	1	B	A	0.458	-0.164574	0.0647304	-501.665	11.9843	12.8628	0.0113894	0.0114275	0.0122354
18	HAPMAP36010-SCAFFOLD50294_19187	21993542	4	B	A	0.351	0.170922	0.0668137	-501.653	11.5385	12.3895	0.0108951	0.0112729	0.0122455
5	BOVINEHD0500010308	35989083	0	A	B	0.284	0.193595	0.0762016	-501.667	12.0391	12.9154	0.0114502	0.011455	0.0122511
4	BOVINEHD0400007170	24416575	2	A	B	0.221	0.189321	0.0746598	-501.671	12.2044	13.1199	0.0116052	0.0114997	0.0122586
3	ARS-BFGL-NGS-82576	21425525	0	A	B	0.444	-0.171152	0.0674204	-501.67	12.0679	12.989	0.0115146	0.0114876	0.0122681
2	BOVINEHD0200037552	129223197	0	B	A	0.432	-0.159836	0.0631566	-501.674	12.457	13.3878	0.0117691	0.0115383	0.0122741
18	BOVINEHD1800014108	47882763	2	B	A	0.146	0.227523	0.0898762	-501.674	12.3848	13.3331	0.011745	0.0115425	0.0122808
3	BOVINEHD0300025256	88198315	0	A	B	0.414	0.167979	0.0662648	-501.673	12.1976	13.1118	0.0116319	0.0115324	0.0122933
1	HAPMAP34927-BES7_CONTIG453_1164	40621580	2	A	B	0.109	0.274299	0.108479	-501.675	12.5939	13.5189	0.0118418	0.0115584	0.0122934
28	BOVINEHD2800003723	12961138	4	A	B	0.335	-0.186094	0.0729081	-501.662	11.6174	12.5011	0.0110734	0.0113816	0.0123046
1	BOVINEHD0100028070	98283151	1	A	B	0.289	0.179219	0.0709363	-501.676	12.766	13.7212	0.0119121	0.0115651	0.0123112
1	BOVINEHD0100042516	147042976	0	A	B	0.097	0.280498	0.110614	-501.674	12.1189	13.0567	0.0116037	0.0115453	0.0123143
10	ARS-BFGL-NGS-11135	53484074	0	B	A	0.027	-0.51721	0.204521	-501.678	12.4656	13.4052	0.0118319	0.0115948	0.0123317
16	BOVINEHD4100012765	77988283	0	B	A	0.049	-0.366223	0.144824	-501.68	12.4252	13.3744	0.0118366	0.0116134	0.012352
29	BOVINEHD2900002774	9445406	3	B	A	0.328	0.181274	0.0718064	-501.674	13.0565	14.1437	0.011979	0.0115428	0.0123521
27	BOVINEHD2700007103	25325336	1	B	A	0.077	0.29556	0.116986	-501.68	12.5903	13.5507	0.0119128	0.0116192	0.0123567
27	BOVINEHD2700013064	44902222	0	B	A	0.285	-0.183836	0.0724328	-501.678	11.943	12.8612	0.0115323	0.0115882	0.0124006
8	BOVINEHD0800020081	66904244	0	A	B	0.389	0.164146	0.0646938	-501.678	11.9822	12.8588	0.0115568	0.011599	0.0124142
6	BTA-110240-NO-RS	81652194	0	A	B	0.093	-0.307897	0.122083	-501.685	12.8422	13.818	0.012061	0.0116869	0.0124473
14	BOVINEHD1400017888	64419633	9	A	B	0.473	0.171299	0.0678293	-501.687	12.4595	13.3956	0.0119465	0.0117091	0.0124498
18	BOVINEHD1800013649	46444801	2	A	B	0.067	0.334366	0.132331	-501.688	12.3457	13.2821	0.0119033	0.011721	0.0124683
24	ARS-BFGL-NGS-34868	34962232	0	A	B	0.167	0.217824	0.0863002	-501.688	12.5331	13.4566	0.0119939	0.0117301	0.0124701
20	BOVINEHD2000011482	40136402	0	A	B	0.396	-0.170495	0.0675045	-501.688	12.4049	13.3383	0.0119387	0.0117292	0.0124731
2	BOVINEHD0200017393	60744876	0	A	B	0.119	-0.257819	0.101582	-501.682	11.88	12.772	0.0115317	0.0116389	0.0124794
16	BOVINEHD1600018585	65669733	3	B	A	0.355	-0.173644	0.0685474	-501.685	12.0443	12.9456	0.0116897	0.0116849	0.0124816
22	BOVINEHD2200015938	55767070	1	B	A	0.038	0.444967	0.175662	-501.686	12.0411	12.9322	0.0116933	0.0116932	0.0124937
1	BOVINEHD0100037832	132836521	0	A	B	0.481	-0.169279	0.0668314	-501.687	12.0338	12.9238	0.0116985	0.0117044	0.0125069
20	BOVINEHD2000008906	30470916	0	B	A	0.351	0.1725	0.0684291	-501.691	12.7276	13.6852	0.0121008	0.0117586	0.0125077
20	BOVINEHD2000008909	30505963	0	B	A	0.351	0.1725	0.0684291	-501.691	12.7276	13.6852	0.0121008	0.0117586	0.0125077
20	BOVINEHD2000020414	69933469	0	A	B	0.497	-0.168663	0.0669112	-501.691	12.7447	13.6976	0.0121061	0.0117578	0.012508
16	BOVINEHD1600020073	70674332	1	A	B	0.184	-0.215115	0.0831625	-501.563	15.6158	17.4145	0.0100481	0.0101823	0.0125266
3	BOVINEHD0300035217	120407460	0	B	A	0.438	0.165262	0.0654184	-501.692	12.2741	13.2091	0.0119204	0.0117717	0.0125276
15	BOVINEHD1500019162	66709104	0	B	A	0.312	0.181038	0.0718267	-501.692	12.6965	13.6404	0.0121132	0.0117834	0.01253
8	BOVINEHD0800005576	17804332	0	B	A	0.335	0.182723	0.0723021	-501.691	12.232	13.1434	0.0118873	0.0117684	0.0125325
14	BOVINEHD1400014770	52043915	0	A	B	0.206	-0.206136	0.0815909	-501.692	12.2564	13.1642	0.0119125	0.0117822	0.0125439
14	BOVINEHD1400014777	52079475	0	A	B	0.206	-0.206136	0.0815909	-501.692	12.2564	13.1642	0.0119125	0.0117822	0.0125439
14	HAPMAP27998-BTC-012291	55834821	4	B	A	0.298	0.192825	0.0762159	-501.691	12.0951	12.9933	0.0117956	0.0117622	0.0125512
12	BOVINEHD1200026297	89765466	1	A	B	0.218	0.186828	0.0739356	-501.693	12.196	13.131	0.0118978	0.0117921	0.0125584
10	HAPMAP49460-BTA-114998	2445414	2	A	B	0.32	0.17638	0.0700307	-501.693	12.8597	13.8282	0.0121768	0.0117946	0.0125603
26	BOVINEHD2600014860	51430274	3	A	B	0.248	0.188694	0.0748981	-501.695	12.7196	13.6606	0.012152	0.0118146	0.0125636
10	BOVINEHD1000029568	101872052	0	A	B	0.476	-0.165228	0.0651071	-501.687	11.7926	12.7013	0.0115401	0.0117111	0.0125734
10	BOVINEHD1000000855	2772156	0	A	B	0.388	-0.165563	0.0657396	-501.689	13.1988	14.1982	0.0121818	0.0117349	0.012574
11	BOVINEHD1100028440	97887650	0	A	B	0.22	-0.195559	0.077375	-501.695	12.1434	13.054	0.0118806	0.0118136	0.012593
13	BOVINEHD1300016282	56825341	0	A	B	0.405	0.174572	0.0693142	-501.699	12.6252	13.5683	0.0121788	0.0118737	0.0126194
4	BOVINEHD0400024251	87512721	0	B	A	0.462	-0.164126	0.0651873	-501.699	12.688	13.6434	0.0122059	0.0118751	0.0126247
29	BOVINEHD2900005300	17720374	1	A	B	0.205	0.203755	0.0809554	-501.699	12.7991	13.7472	0.0122359	0.0118729	0.0126314
2	BOVINEHD0200002088	7085143	0	B	A	0.178	0.215889	0.0855342	-501.699	12.2241	13.1488	0.0119947	0.0118737	0.0126405
29	BOVINEHD2900001807	6525720	2	A	B	0.335	-0.172174	0.067684	-501.685	11.5931	12.4654	0.0113465	0.0116892	0.0126432
5	BOVINEHD0500010272	35874813	1	B	A	0.297	0.184637	0.073093	-501.698	12.1505	13.0424	0.0119261	0.0118599	0.0126434
18	BOVINEHD1800001612	5204514	3	A	B	0.449	-0.174072	0.0684299	-501.686	11.5869	12.462	0.0113464	0.0116941	0.0126493
1	BOVINEHD0100011578	40610060	0	B	A	0.109	0.272743	0.108364	-501.704	12.5923	13.5177	0.0122345	0.0119444	0.012691
23	BTA-55455-NO-RS	12579560	0	B	A	0.122	0.245367	0.0973322	-501.704	12.2834	13.2278	0.0120984	0.0119411	0.0127002
2	BOVINEHD0200038200	131402560	2	A	B	0.293	-0.178295	0.0709129	-501.701	13.0497	14.0234	0.012325	0.0118997	0.0127029
6	HAPMAP39780-BTA-78179	23565493	0	A	B	0.438	0.164841	0.0655591	-501.703	12.888	13.8551	0.0123217	0.0119294	0.0127032
21	BOVINEHD2100020191	69171066	0	A	B	0.093	-0.280059	0.111254	-501.706	12.4864	13.4416	0.0122219	0.0119653	0.0127125
4	HAPMAP44709-BTA-70915	15575489	6	B	A	0.474	0.166317	0.0661853	-501.705	12.9763	13.9557	0.0123729	0.0119574	0.0127488
27	BOVINEHD2700007073	25232495	1	B	A	0.38	0.17088	0.0678527	-501.708	12.3547	13.2705	0.0121841	0.0119966	0.0127537
10	BOVINEHD1000022163	77586997	3	B	A	0.216	-0.20417	0.0787141	-501.641	10.7059	11.4775	0.00984566	0.0111165	0.0127598
18	BOVINEHD1800008778	28185525	2	A	B	0.492	-0.162919	0.064432	-501.666	14.1714	15.4275	0.0118432	0.0114408	0.0127628
1	ARS-BFGL-NGS-111885	95819377	2	B	A	0.443	0.176357	0.0697147	-501.702	11.8847	12.7686	0.0118051	0.0119173	0.0127691
28	BOVINEHD2800013502	46248750	0	B	A	0.213	0.194579	0.0762749	-501.686	11.3363	12.2136	0.0111178	0.0116985	0.012777
8	BOVINEHD0800003550	10876140	0	A	B	0.254	-0.194926	0.0762262	-501.681	11.2233	12.072	0.0109255	0.0116268	0.0127891
28	ARS-BFGL-NGS-12212	32629221	0	A	B	0.193	0.209065	0.0831599	-501.712	12.565	13.5029	0.0123342	0.012048	0.0127975
16	ARS-BFGL-NGS-82427	53976478	1	A	B	0.368	0.176208	0.0692885	-501.694	11.5035	12.3649	0.0113684	0.0117987	0.0128059
24	BOVINEHD2400010767	39383684	17	B	A	0.248	-0.189866	0.075607	-501.715	12.6874	13.661	0.0124309	0.0120909	0.0128481
18	BOVINEHD1800007593	24657470	2	B	A	0.284	0.184783	0.0727874	-501.702	11.549	12.4085	0.0115114	0.0119043	0.0128977
23	BOVINEHD2300002739	11134504	0	A	B	0.378	-0.160947	0.0640615	-501.722	12.3756	13.3095	0.0123907	0.0121883	0.0129478
18	BTA-42767-NO-RS	20947807	0	A	B	0.473	0.1566	0.0621357	-501.719	12.0026	12.9284	0.0121199	0.0121357	0.0129521
26	BOVINEHD2600013161	46435989	0	B	A	0.01	0.765094	0.305076	-501.723	12.7262	13.6894	0.0125469	0.0121896	0.0129523
21	ARS-BFGL-NGS-62269	51528760	5	B	A	0.119	0.252592	0.100798	-501.72	13.2236	14.2349	0.0126153	0.0121494	0.0130142
11	BOVINEHD1100030756	106029236	1	A	B	0.265	-0.189813	0.0756152	-501.727	12.3883	13.3204	0.0124644	0.0122552	0.013016
10	BOVINEHD1000001314	4297044	0	A	B	0.244	-0.195457	0.0777923	-501.726	12.2612	13.1896	0.0123847	0.0122448	0.0130174
18	ARS-BFGL-NGS-82506	30608830	0	A	B	0.167	-0.221223	0.0879026	-501.724	12.1045	12.9748	0.0122428	0.0122113	0.0130209
24	BOVINEHD2400007586	27810872	0	A	B	0.199	-0.21678	0.0856835	-501.715	11.6652	12.5425	0.0117949	0.012089	0.0130271
9	BOVINEHD0900005853	21845906	0	A	B	0.03	0.448577	0.178894	-501.731	12.48	13.4393	0.0125601	0.0123005	0.0130576
18	ARS-BFGL-NGS-28154	26586194	1	A	B	0.3	0.192303	0.076616	-501.73	12.2939	13.31	0.0124745	0.012296	0.0130582
1	BOVINEHD0100044962	154173927	1	A	B	0.38	0.170411	0.0675911	-501.724	11.87	12.7732	0.0120888	0.0122104	0.0130712
5	BOVINEHD0500034581	118782268	1	A	B	0.467	-0.161276	0.0641612	-501.729	12.1268	13.0677	0.0123482	0.0122828	0.0130743
18	BOVINEHD1800009463	30784902	1	B	A	0.163	0.216834	0.0857161	-501.718	11.6299	12.5094	0.0118059	0.0121299	0.013085
4	BOVINEHD0400032408	112507562	0	A	B	0.318	-0.174894	0.0698721	-501.733	12.836	13.7964	0.0127165	0.0123286	0.0131069
7	BOVINEHD0700019255	65985927	2	B	A	0.293	-0.183976	0.072488	-501.712	11.4366	12.2613	0.0115326	0.0120443	0.0131351
13	BOVINEHD1300022213	76698302	1	A	B	0.394	0.164253	0.0655912	-501.721	13.4393	14.5831	0.0126763	0.0121738	0.0131399
19	BOVINEHD1900010035	34130683	0	A	B	0.367	0.16624	0.0663321	-501.74	12.344	13.2378	0.0126066	0.0124294	0.0132026
7	BOVINEHD0700027890	95792481	1	A	B	0.127	0.246201	0.0978031	-501.736	11.8328	12.7292	0.0122211	0.0123735	0.0132568
5	ARS-BFGL-NGS-44271	57606624	0	B	A	0.333	0.172305	0.0677027	-501.714	11.1982	12.0483	0.0113073	0.0120679	0.0132688
3	BOVINEHD0300004850	14981559	1	A	B	0.424	-0.172144	0.068389	-501.737	11.8241	12.7075	0.0122278	0.0123934	0.0132846
6	BOVINEHD0600020964	75294644	0	A	B	0.309	0.180302	0.0721037	-501.747	12.5308	13.4772	0.0128037	0.0125234	0.0132866
27	BOVINEHD2700007102	25321252	0	B	A	0.077	0.292678	0.117074	-501.747	12.5706	13.529	0.0128271	0.0125246	0.0132883
18	BOVINEHD1800002551	7304980	0	B	A	0.295	-0.177814	0.0711081	-501.747	12.5184	13.449	0.012803	0.0125302	0.0132938
1	BOVINEHD0100044612	153232790	1	B	A	0.373	0.171943	0.0684219	-501.741	11.9355	12.8399	0.01237	0.0124461	0.0132959
8	BTA-80953-NO-RS	36687139	0	A	B	0.321	-0.179258	0.0716688	-501.747	12.47	13.3946	0.0127825	0.0125315	0.0132965
10	ARS-BFGL-NGS-36675	58150209	6	A	B	0.36	0.179591	0.0717271	-501.748	12.2835	13.1937	0.0126899	0.0125376	0.0133192
10	BOVINEHD1000012484	40729737	0	A	B	0.23	-0.191028	0.0763909	-501.75	12.4187	13.3509	0.0128013	0.0125734	0.0133415
18	ARS-BFGL-NGS-116232	53790007	0	B	A	0.495	-0.163487	0.0654877	-501.75	12.7899	13.7626	0.0129519	0.012568	0.0133491
6	BOVINEHD0600019148	69318536	1	A	B	0.404	-0.17334	0.0689739	-501.747	11.8276	12.724	0.0123649	0.0125299	0.0134176
7	BOVINEHD0700018865	64904658	2	A	B	0.473	0.17099	0.0685229	-501.756	12.6823	13.6146	0.0129908	0.012655	0.0134258
3	BOVINEHD0300023678	82425698	0	B	A	0.29	0.185692	0.0743557	-501.756	12.4884	13.4169	0.0129198	0.0126616	0.0134296
26	BOVINEHD2600007549	28257995	0	A	B	0.028	-0.469613	0.187594	-501.755	12.1315	13.0503	0.0127064	0.0126427	0.0134498
2	BOVINEHD0200010371	35277747	1	A	B	0.39	0.174306	0.0691698	-501.744	11.6093	12.4966	0.0121311	0.0124835	0.0134593
21	BOVINEHD2100000879	5065683	0	A	B	0.287	0.177421	0.0711743	-501.755	12.9961	13.9712	0.0130848	0.0126446	0.0134623
3	ARS-BFGL-NGS-1743	118639758	14	B	A	0.408	-0.164293	0.0657166	-501.757	12.2613	13.1875	0.012824	0.0126788	0.0134651
4	BTB-01928726	80280325	0	B	A	0.321	-0.177289	0.0708488	-501.756	12.1607	13.0691	0.0127414	0.0126638	0.0134681
2	BTB-01332745	67213974	1	A	B	0.166	0.236562	0.0946743	-501.76	12.2998	13.1955	0.0128716	0.0127182	0.0135046
10	BOVINEHD1000024963	87733362	0	B	A	0.441	-0.16846	0.0675934	-501.761	12.7628	13.7083	0.0131036	0.0127294	0.0135098
2	BOVINEHD0200005484	19047389	1	A	B	0.205	0.204564	0.0818439	-501.761	12.21	13.1521	0.0128448	0.0127269	0.013519
27	ARS-BFGL-NGS-12165	232640	1	A	B	0.397	-0.161736	0.0645761	-501.759	11.9952	12.8978	0.0126626	0.0126983	0.0135415
27	BOVINEHD2700000091	244029	1	A	B	0.397	-0.161736	0.0645761	-501.759	11.9952	12.8978	0.0126626	0.0126983	0.0135415
26	BOVINEHD2600011403	41282125	1	A	B	0.347	-0.168695	0.0675924	-501.764	12.393	13.3005	0.0129763	0.0127675	0.0135447
2	BOVINEHD0200015637	55098120	0	B	A	0.477	0.174128	0.0697904	-501.765	12.3913	13.301	0.0130037	0.0127949	0.0135728
3	ARS-BFGL-NGS-119852	50624920	1	A	B	0.368	0.172979	0.0692243	-501.767	12.1191	13.032	0.0128672	0.0128154	0.0136313
28	HAPMAP31107-BTA-139755	12652506	3	A	B	0.212	0.200545	0.0801239	-501.765	11.9544	12.8472	0.012721	0.0127903	0.0136512
11	ARS-BFGL-NGS-12127	4946563	4	A	B	0.295	0.183387	0.0735975	-501.772	12.4251	13.3526	0.0131218	0.0128869	0.013664
8	BOVINEHD0800003512	10760167	0	A	B	0.39	-0.168552	0.0658374	-501.717	10.7864	11.6119	0.0108357	0.0121096	0.0136649
2	BOVINEHD0200034534	119547525	0	B	A	0.253	-0.180918	0.072331	-501.767	11.9914	12.8934	0.0127804	0.0128179	0.0136674
29	BOVINEHD2900005267	17542847	1	A	B	0.2	0.210716	0.0845445	-501.772	12.3794	13.2971	0.0130995	0.0128911	0.0136722
11	BOVINEHD1100019713	69355277	0	B	A	0.463	-0.167962	0.0675118	-501.764	13.2684	14.2597	0.0132632	0.0127782	0.0136768
11	ARS-BFGL-BAC-15571	69380054	0	B	A	0.463	-0.167962	0.0675118	-501.764	13.2684	14.2597	0.0132632	0.0127782	0.0136768
3	ARS-BFGL-NGS-6932	13046630	1	A	B	0.113	0.264603	0.106255	-501.773	12.4961	13.44	0.0131756	0.0129051	0.0136794
20	BOVINEHD2000015621	56699409	0	A	B	0.299	0.199748	0.0803134	-501.767	13.1769	14.1512	0.0132914	0.0128226	0.0136887
6	BOVINEHD0600018878	68410488	1	A	B	0.276	-0.184096	0.0737179	-501.772	12.1068	13.007	0.0129216	0.0128822	0.0137057
16	BOVINEHD1600015993	57532722	0	A	B	0.295	-0.174357	0.0700792	-501.776	12.5841	13.5316	0.0132592	0.0129483	0.013724
18	BOVINEHD1800006825	22181952	2	B	A	0.411	0.172429	0.0686473	-501.762	11.6462	12.5112	0.0124105	0.0127445	0.013729
6	BOVINEHD0600007487	27175384	1	A	B	0.205	-0.218532	0.0867483	-501.759	11.4375	12.3017	0.0121586	0.0126967	0.0137797
5	BOVINEHD0500006005	20786646	0	A	B	0.444	0.170173	0.0676767	-501.763	11.5431	12.3971	0.0123178	0.0127536	0.0137941
29	BOVINEHD2900001797	6451443	1	B	A	0.42	0.164284	0.0661531	-501.777	12.9543	14.0547	0.0134287	0.0129633	0.0138017
20	BOVINEHD2000003730	11631808	0	B	A	0.215	0.195163	0.0784365	-501.784	12.332	13.2399	0.0132527	0.0130704	0.0138622
23	BOVINEHD2300003141	12609217	1	A	B	0.454	-0.173393	0.0696465	-501.784	12.2484	13.168	0.0131996	0.0130645	0.0138647
15	ARS-BFGL-NGS-112216	83360435	0	B	A	0.402	-0.166998	0.0671989	-501.786	12.5062	13.4343	0.0133642	0.0130883	0.0138678
17	ARS-BFGL-NGS-85209	52276513	0	A	B	0.253	-0.205355	0.0811364	-501.753	11.1565	12.0019	0.0117626	0.0126141	0.01388
7	BOVINEHD0700027376	93908906	1	A	B	0.065	-0.361813	0.144802	-501.78	11.8789	12.755	0.0128724	0.0130108	0.0139083
23	BOVINEHD2300003127	12582837	0	B	A	0.441	-0.173243	0.0695529	-501.786	12.1459	13.0543	0.013156	0.0130885	0.0139086
15	BTB-00592717	32662524	11	B	A	0.264	-0.174972	0.0703468	-501.788	12.2782	13.2097	0.0132856	0.0131267	0.0139232
19	BOVINEHD1900006347	22283439	0	B	A	0.124	-0.240627	0.0968654	-501.79	12.4444	13.3871	0.0134011	0.0131489	0.0139316
22	BOVINEHD2200013941	48496954	0	B	A	0.485	-0.161047	0.0648634	-501.79	12.5316	13.4745	0.0134486	0.0131551	0.013936
17	HAPMAP31398-BTA-131255	3766546	2	B	A	0.222	0.19559	0.0786746	-501.79	12.3186	13.2378	0.01333	0.013153	0.0139471
6	BOVINEHD0600032085	113444096	4	A	B	0.416	-0.16492	0.0664856	-501.791	12.7098	13.6559	0.0135349	0.0131712	0.0139594
18	BOVINEHD1800009447	30754164	0	B	A	0.191	0.208756	0.0829542	-501.769	11.3905	12.2558	0.0122484	0.0128416	0.0139607
10	BOVINEHD1000006253	18977416	1	A	B	0.165	0.225645	0.090437	-501.785	11.9423	12.83	0.0130025	0.0130861	0.0139628
23	BOVINEHD2300014406	49397628	2	A	B	0.42	0.164185	0.0661706	-501.793	12.5759	13.5096	0.0135094	0.0132009	0.0139832
25	BOVINEHD2500003770	13546084	0	B	A	0.201	-0.201397	0.0804913	-501.782	11.7101	12.592	0.0127505	0.0130312	0.0139899
11	BOVINEHD1100030588	105264257	0	B	A	0.225	0.192685	0.0776203	-501.794	12.4399	13.3872	0.0134654	0.013213	0.0139974
28	BOVINEHD2800005780	21782326	1	A	B	0.324	-0.17622	0.0707376	-501.791	12.0148	12.9199	0.0131428	0.0131667	0.0140202
23	BOVINEHD2300015016	51686898	1	B	A	0.237	0.204786	0.0818229	-501.783	11.6628	12.5411	0.012726	0.013051	0.0140333
15	BOVINEHD1500023816	81762945	0	B	A	0.149	-0.23086	0.0926037	-501.791	11.9351	12.839	0.0130768	0.0131625	0.0140379
18	BOVINEHD1800002705	7856812	0	B	A	0.059	0.338451	0.136232	-501.796	12.2668	13.2058	0.0133925	0.0132385	0.0140386
21	BOVINEHD2100014033	48960902	0	A	B	0.076	0.297745	0.11995	-501.797	12.3709	13.3141	0.0134713	0.0132541	0.014044
12	BOVINEHD1200002376	8580073	1	B	A	0.276	-0.186364	0.0745055	-501.783	11.7205	12.5574	0.0127772	0.0130559	0.0140447
4	HAPMAP59891-RS29026543	112647052	3	A	B	0.487	0.16314	0.0653584	-501.789	11.8315	12.7294	0.012965	0.0131357	0.0140461
4	BOVINEHD0400009839	34803419	0	A	B	0.307	0.18365	0.0740989	-501.798	12.6571	13.5894	0.0136138	0.0132712	0.014058
7	BOVINEHD0700006460	23564053	0	A	B	0.48	-0.177046	0.0714804	-501.799	12.7412	13.7015	0.0136735	0.0132927	0.0140882
7	BOVINEHD0700006471	23623588	0	A	B	0.48	-0.177046	0.0714804	-501.799	12.7412	13.7015	0.0136735	0.0132927	0.0140882
22	BOVINEHD2200009755	34071711	0	A	B	0.479	-0.160283	0.0643594	-501.796	11.964	12.8688	0.0131696	0.0132373	0.0141051
14	BOVINEHD1400018265	65327322	0	B	A	0.359	0.16903	0.0680554	-501.799	12.2174	13.1402	0.0134172	0.0132956	0.0141071
2	BOVINEHD0200013598	46881424	2	A	B	0.335	-0.168442	0.0679983	-501.802	12.6158	13.5659	0.0136624	0.0133279	0.0141152
2	BOVINEHD0200034521	119517124	0	B	A	0.255	-0.178136	0.07171	-501.803	12.1259	13.0352	0.0134022	0.013346	0.0141783
13	BOVINEHD1300013388	45866250	1	B	A	0.116	0.251629	0.101655	-501.806	12.637	13.5765	0.013731	0.013391	0.0141805
11	BOVINEHD1100030232	103961505	2	A	B	0.307	-0.173631	0.0698106	-501.802	11.9968	12.8959	0.0132893	0.0133295	0.0141952
27	BOVINEHD2700004863	16694885	0	B	A	0.36	-0.167963	0.0676075	-501.804	12.0742	12.9912	0.0133924	0.0133703	0.0142126
10	BOVINEHD1000000847	2757509	0	A	B	0.412	-0.16066	0.0649861	-501.804	13.0825	14.0679	0.013849	0.0133691	0.0142325
18	HAPMAP51449-BTA-42665	22300133	1	B	A	0.149	0.227861	0.091367	-501.799	11.7603	12.639	0.0130437	0.0132857	0.0142373
14	BOVINEHD1400015616	56096796	0	B	A	0.153	0.219838	0.0887782	-501.809	12.4365	13.3643	0.0136959	0.0134473	0.0142393
1	BOVINEHD0100019507	68948464	0	B	A	0.395	0.167161	0.0672915	-501.806	12.0719	12.9677	0.0134014	0.0133913	0.0142396
15	BOVINEHD1500017096	59193002	1	B	A	0.111	0.259335	0.103666	-501.794	11.543	12.4165	0.0127669	0.0132175	0.0142651
6	BOVINEHD0600016697	60760702	0	B	A	0.316	0.187051	0.0755912	-501.812	12.5154	13.4389	0.013762	0.0134804	0.0142706
6	BOVINEHD0600016706	60792806	0	A	B	0.316	0.187051	0.0755912	-501.812	12.5154	13.4389	0.013762	0.0134804	0.0142706
6	BOVINEHD0600016715	60831126	0	B	A	0.316	0.187051	0.0755912	-501.812	12.5154	13.4389	0.013762	0.0134804	0.0142706
12	BOVINEHD1200002339	8378461	2	A	B	0.273	-0.185961	0.0746376	-501.801	11.8216	12.6695	0.0131304	0.0133237	0.0142732
18	ARS-BFGL-NGS-31035	6858136	0	A	B	0.1	0.259658	0.104546	-501.808	12.035	12.9352	0.0134187	0.0134324	0.0142905
18	BOVINEHD1800002395	6862693	0	A	B	0.1	0.259658	0.104546	-501.808	12.035	12.9352	0.0134187	0.0134324	0.0142905
14	BTB-00575420	63448541	0	B	A	0.47	-0.161861	0.065497	-501.812	12.7498	13.7267	0.0138854	0.0134904	0.0142941
5	BOVINEHD0500007672	26338475	5	B	A	0.142	0.22338	0.0896641	-501.803	11.7907	12.6713	0.0131381	0.0133509	0.0142946
8	BOVINEHD0800022812	76036999	5	B	A	0.405	0.172986	0.0700264	-501.812	12.9109	13.8819	0.0139228	0.0134814	0.0143074
25	BOVINEHD2500001351	5608190	0	B	A	0.212	-0.19173	0.0766906	-501.797	11.5515	12.4267	0.0128235	0.0132629	0.0143121
11	BOVINEHD1100026293	90744167	0	A	B	0.128	0.234373	0.0949152	-501.812	13.0635	14.0488	0.0139616	0.0134796	0.0143423
10	BTA-22344-NO-RS	5598788	1	B	A	0.08	0.28323	0.114047	-501.812	11.9673	12.8764	0.0134271	0.0134878	0.014364
24	BOVINEHD2400007593	27865782	0	B	A	0.403	-0.188738	0.0759426	-501.811	11.9171	12.8025	0.0133595	0.0134748	0.014371
15	BOVINEHD1500019157	66677583	0	A	B	0.449	0.163021	0.0659685	-501.818	12.5467	13.4901	0.0138881	0.0135818	0.0143743
24	BTB-00887747	36112816	3	A	B	0.256	0.195666	0.0792376	-501.819	12.7096	13.6544	0.0139587	0.0135868	0.0143864
18	ARS-BFGL-NGS-117107	26315856	3	A	B	0.443	0.16287	0.0643507	-501.774	10.9343	11.7741	0.0117628	0.0129184	0.0144002
17	BOVINEHD1700007008	24864639	2	B	A	0.157	0.224183	0.0908064	-501.811	13.3287	14.3117	0.0139802	0.013471	0.0144155
20	ARS-BFGL-NGS-19469	42937884	2	A	B	0.352	0.188764	0.0762967	-501.82	12.305	13.2224	0.0137783	0.0136075	0.0144162
4	BOVINEHD0400014758	53570549	2	A	B	0.453	0.167395	0.0677136	-501.821	12.4042	13.3394	0.0138538	0.0136222	0.0144204
10	BOVINEHD1000026158	91198546	0	A	B	0.112	0.247479	0.100321	-501.82	12.8874	13.8677	0.0140544	0.0136118	0.0144391
29	BTB-01013350	24726149	0	A	B	0.287	-0.17756	0.0718339	-501.822	12.3656	13.315	0.0138644	0.0136462	0.0144467
15	BTB-00619826	82447474	0	A	B	0.101	-0.279031	0.112364	-501.817	11.881	12.7997	0.0134328	0.0135628	0.0144635
14	BOVINEHD1400022186	79097752	0	B	A	0.431	-0.156928	0.0635138	-501.824	12.3981	13.3255	0.0139045	0.0136755	0.0144761
27	BOVINEHD2700007593	27056807	1	B	A	0.414	-0.15994	0.0642437	-501.813	11.689	12.5933	0.0132008	0.0135062	0.0144824
10	BOVINEHD1000018607	64517052	2	A	B	0.17	-0.226861	0.0918408	-501.827	12.3666	13.3013	0.013928	0.0137154	0.0145189
18	ARS-BFGL-NGS-55550	35761850	0	B	A	0.189	0.211307	0.0853801	-501.825	12.1299	13.0489	0.0137476	0.0136874	0.0145267
18	BOVINEHD1800010787	35801481	0	B	A	0.189	0.211307	0.0853801	-501.825	12.1299	13.0489	0.0137476	0.0136874	0.0145267
20	BOVINEHD2000001180	3597237	1	B	A	0.163	0.214112	0.0860961	-501.817	11.7407	12.6118	0.0132994	0.0135687	0.014544
2	ARS-BFGL-NGS-23231	100339737	2	B	A	0.393	-0.164465	0.0667539	-501.826	13.0405	14.0206	0.0141755	0.0136967	0.0145584
8	BOVINEHD0800010900	36625819	0	A	B	0.217	-0.197792	0.0799349	-501.827	12.111	13.0203	0.0137657	0.0137211	0.014568
17	ARS-BFGL-NGS-23824	19800248	1	B	A	0.23	-0.202241	0.0820573	-501.831	12.6695	13.618	0.014141	0.0137782	0.0145804
28	BOVINEHD2800010484	37991983	0	B	A	0.472	-0.160355	0.0651036	-501.831	12.8246	13.7838	0.0142021	0.0137798	0.014599
4	BOVINEHD0400010625	37937968	0	A	B	0.112	-0.25958	0.10539	-501.832	12.7768	13.7445	0.0142028	0.0137929	0.0146072
16	ARS-BFGL-NGS-33008	66365432	1	A	B	0.376	-0.176102	0.0706383	-501.765	14.6568	16.0519	0.0130761	0.0127875	0.0146185
18	BOVINEHD1800009037	29132877	0	A	B	0.364	-0.17499	0.0706353	-501.828	11.9613	12.8515	0.0136539	0.0137305	0.0146224
7	BOVINEHD0700006478	23652393	2	A	B	0.124	0.256656	0.104153	-501.836	12.5428	13.4825	0.0141572	0.01385	0.0146496
28	HAPMAP54895-RS29024828	42085407	0	A	B	0.256	0.188779	0.0762739	-501.831	12.0194	12.9041	0.013743	0.0137756	0.0146542
4	BOVINEHD0400019880	71684176	0	B	A	0.33	0.180172	0.0729031	-501.833	12.1583	13.052	0.013881	0.0138122	0.0146548
12	BOVINEHD1200007547	24951807	2	B	A	0.397	-0.164747	0.0663957	-501.827	11.81	12.6972	0.0135069	0.0137123	0.0146565
1	ARS-BFGL-NGS-104582	94699308	13	A	B	0.208	0.21736	0.0883219	-501.836	12.833	13.8043	0.0142829	0.0138541	0.014678
13	BOVINEHD1300017479	60951426	0	A	B	0.181	-0.21681	0.0875037	-501.831	11.8857	12.7939	0.0136407	0.0137745	0.0146847
18	BOVINEHD1800002626	7527355	1	A	B	0.466	-0.165573	0.0670419	-501.836	12.1807	13.0822	0.0139459	0.013857	0.0146951
12	BOVINEHD1200008045	26986869	1	B	A	0.415	0.163175	0.0653444	-501.815	11.414	12.2554	0.0129268	0.0135362	0.0147035
24	BOVINEHD2400008750	32103876	0	B	A	0.497	-0.17441	0.068524	-501.773	10.6246	11.4369	0.0113007	0.0129092	0.0147163
3	BOVINEHD0300012464	40936344	0	A	B	0.162	0.216866	0.087863	-501.838	12.2147	13.1241	0.014002	0.0138874	0.0147186
5	BOVINEHD0500010316	36010994	1	B	A	0.284	0.188467	0.0761983	-501.835	12.0233	12.9004	0.0138052	0.0138394	0.0147209
11	BOVINEHD1100001802	4989460	0	B	A	0.189	0.206991	0.084072	-501.84	12.5658	13.4954	0.014241	0.0139258	0.0147274
7	BOVINEHD0700007103	25747060	0	A	B	0.431	0.155824	0.063239	-501.84	12.4072	13.3475	0.0141642	0.0139246	0.0147303
18	HAPMAP30624-BTA-42324	10805833	0	A	B	0.119	0.243139	0.0988554	-501.839	12.8741	13.8274	0.0143401	0.0139031	0.0147324
6	BOVINEHD0600011325	41851848	0	A	B	0.405	-0.176766	0.0710296	-501.825	11.561	12.424	0.0132361	0.0136921	0.0147584
5	BOVINEHD0500001533	5717288	0	B	A	0.215	-0.187417	0.0761843	-501.843	12.6312	13.5928	0.0143202	0.013965	0.0147706
17	BOVINEHD1700003492	12118308	2	B	A	0.061	0.325031	0.132201	-501.835	13.2112	14.2516	0.0143768	0.0138469	0.0147785
9	BTA-06997-RS29021351	38828043	0	A	B	0.049	0.383747	0.155612	-501.842	12.2403	13.1548	0.0140861	0.0139541	0.0147819
9	BOVINEHD0900004069	15388071	0	A	B	0.246	0.188315	0.0763063	-501.842	12.1414	13.0704	0.0140156	0.0139456	0.0147877
17	ARS-BFGL-NGS-20761	69459128	2	A	B	0.041	0.40965	0.166295	-501.844	12.3409	13.2732	0.0141895	0.0139882	0.0148017
2	BOVINEHD0200039856	135983770	0	B	A	0.398	0.162092	0.0658583	-501.846	12.4446	13.3896	0.0142739	0.01401	0.0148158
2	BOVINEHD0200026791	93819761	0	A	B	0.462	-0.165766	0.0674442	-501.845	12.7717	13.7314	0.0144079	0.0140007	0.014819
2	BTA-09659-RS29025817	54696204	0	A	B	0.039	0.445064	0.179364	-501.834	11.6966	12.5646	0.0135046	0.013827	0.0148311
15	BOVINEHD1500018160	63348400	1	B	A	0.11	-0.255619	0.104012	-501.846	12.7267	13.7033	0.0144172	0.014016	0.0148317
23	BOVINEHD2300002163	8757404	2	A	B	0.385	0.16934	0.0685348	-501.842	11.9834	12.8816	0.013901	0.0139591	0.0148494
8	BOVINEHD0800016711	55409283	0	A	B	0.331	-0.172185	0.0699909	-501.848	12.4745	13.4068	0.0143182	0.0140448	0.0148508
24	BOVINEHD2400017138	59359714	0	A	B	0.148	-0.226327	0.091351	-501.839	11.7517	12.6735	0.013647	0.0138976	0.014855
28	BTB-00993221	42551127	2	B	A	0.345	-0.175866	0.0715977	-501.846	12.8983	13.8583	0.014468	0.0140187	0.0148565
7	BOVINEHD0700007131	25868472	0	A	B	0.327	0.167483	0.0681712	-501.848	12.7556	13.7238	0.0144484	0.0140408	0.0148594
18	BOVINEHD1800007600	24678143	1	A	B	0.301	0.177227	0.0721093	-501.849	12.5698	13.5861	0.0144108	0.01407	0.0148779
18	BOVINEHD1800001198	4155574	0	A	B	0.413	-0.167231	0.0678688	-501.848	12.2229	13.1325	0.0141645	0.0140461	0.0148801
18	BOVINEHD1800010804	35859533	0	A	B	0.422	-0.160938	0.0650442	-501.843	11.832	12.7167	0.0137708	0.0139632	0.0149091
28	BOVINEHD2800010101	36964419	9	B	A	0.45	-0.163848	0.0662007	-501.842	11.8038	12.6949	0.0137429	0.013958	0.0149118
3	BOVINEHD0300030202	105374457	10	A	B	0.163	-0.223212	0.0906154	-501.85	12.1952	13.1221	0.0141934	0.0140857	0.0149225
18	BOVINEHD1800007278	23722254	2	A	B	0.263	0.185791	0.0748232	-501.837	11.5802	12.4558	0.0134409	0.0138746	0.0149374
26	BOVINEHD2600005467	21149234	0	A	B	0.264	-0.180382	0.0731128	-501.849	12.028	12.9405	0.014043	0.0140615	0.0149379
9	BOVINEHD0900022176	79868750	0	B	A	0.143	0.234682	0.0955752	-501.853	12.6692	13.6049	0.014501	0.014135	0.0149458
13	BOVINEHD1300014343	49470469	1	B	A	0.118	0.254648	0.103439	-501.853	12.241	13.1473	0.0142512	0.0141188	0.0149528
4	BOVINEHD0400032814	113757613	2	B	A	0.313	0.177269	0.0721132	-501.854	12.4139	13.3568	0.0143927	0.014147	0.014958
5	HAPMAP47716-BTA-73866	65597776	0	B	A	0.087	0.281714	0.112635	-501.823	11.2032	12.0493	0.0127853	0.0136532	0.0149599
27	ARS-BFGL-NGS-13916	323730	1	A	B	0.233	-0.184471	0.075151	-501.855	12.6922	13.6362	0.0145328	0.0141549	0.0149684
15	BOVINEHD1500014782	51434919	0	A	B	0.122	-0.248972	0.101116	-501.853	12.1865	13.1208	0.0142347	0.0141327	0.0149706
24	BOVINEHD2400003889	14079980	0	B	A	0.319	0.175164	0.0709954	-501.851	11.9896	12.8678	0.0140398	0.0141004	0.0150009
29	BOVINEHD2900005178	17351493	1	B	A	0.154	0.219073	0.089285	-501.858	12.6649	13.6134	0.0145742	0.0142016	0.0150147
18	BOVINEHD1800009794	32393402	3	B	A	0.204	0.205499	0.082957	-501.845	11.6709	12.5581	0.0136612	0.0140044	0.0150195
4	BOVINEHD0400023817	86037714	0	A	B	0.019	-0.567427	0.230901	-501.859	12.327	13.2748	0.0144225	0.0142211	0.0150406
23	ARS-BFGL-NGS-104864	44971873	1	A	B	0.023	-0.534369	0.217451	-501.859	12.3489	13.2585	0.014424	0.0142282	0.0150496
17	ARS-BFGL-NGS-103975	3742669	2	A	B	0.161	0.222164	0.0905495	-501.86	12.5919	13.5293	0.0145794	0.0142441	0.0150546
12	BOVINEHD1200019150	69787777	0	A	B	0.395	0.172258	0.0697097	-501.852	11.7993	12.6864	0.0138928	0.0141167	0.0150804
23	BOVINEHD2300012888	44460762	1	B	A	0.087	-0.291639	0.118853	-501.863	12.4796	13.4114	0.0145686	0.0142877	0.0150998
25	ARS-BFGL-NGS-103770	39518953	3	A	B	0.406	0.165505	0.0675612	-501.859	13.0523	14.0564	0.0147317	0.014225	0.0151121
26	BOVINEHD2600010824	39456828	1	A	B	0.495	0.157937	0.0644695	-501.86	13.0374	13.9964	0.0147283	0.0142402	0.0151139
26	ARS-BFGL-NGS-62893	28689705	0	A	B	0.04	0.385134	0.156158	-501.857	11.9099	12.8119	0.014076	0.0141943	0.0151153
1	BOVINEHD0100001895	5820147	0	B	A	0.136	0.233997	0.0952758	-501.864	12.2939	13.2201	0.0144802	0.0143092	0.0151373
10	BOVINEHD1000010472	32791409	0	B	A	0.17	-0.220652	0.0889637	-501.848	11.5301	12.3939	0.0135461	0.0140443	0.0151501
8	BOVINEHD0800011688	39412201	0	B	A	0.452	-0.161847	0.0660731	-501.859	13.2245	14.2102	0.0147395	0.0142168	0.0151501
19	ARS-BFGL-NGS-105337	35528889	0	B	A	0.35	0.167208	0.0682786	-501.865	12.8466	13.7911	0.0147642	0.0143283	0.0151638
18	BOVINEHD1800011403	38237576	1	B	A	0.332	-0.173145	0.0701057	-501.815	14.3618	15.7122	0.0139426	0.0135251	0.0151771
6	BTB-01677314	95200808	0	A	B	0.015	-0.651747	0.264742	-501.863	12.0073	12.9142	0.0142508	0.0142886	0.0151799
19	ARS-BFGL-NGS-71746	22265346	0	A	B	0.058	-0.318207	0.12954	-501.867	12.1907	13.1202	0.0144629	0.0143539	0.015199
27	BTB-00965675	27221677	3	A	B	0.338	-0.158937	0.0648984	-501.869	12.6573	13.6119	0.0147599	0.0143858	0.0152036
29	BOVINEHD2900009226	30986595	11	B	A	0.29	-0.18025	0.0733396	-501.867	12.1414	13.0535	0.0144112	0.0143466	0.0152045
24	ARS-BFGL-NGS-53865	30237817	0	A	B	0.293	0.174997	0.0709206	-501.861	11.7979	12.6982	0.0140299	0.014254	0.0152165
29	BOVINEHD2900013503	45318180	0	B	A	0.035	0.408468	0.166829	-501.87	12.653	13.626	0.0147832	0.0144033	0.0152224
15	BOVINEHD1500003868	15546518	0	B	A	0.42	0.153414	0.0626595	-501.87	12.6623	13.6136	0.0147855	0.0144102	0.0152287
18	ARS-BFGL-NGS-11218	61095214	11	A	B	0.448	-0.134808	0.0546874	-501.863	11.8479	12.7668	0.0141245	0.0142951	0.0152328
22	BOVINEHD2200016319	56815668	0	A	B	0.244	-0.18585	0.0758674	-501.871	12.5222	13.4656	0.0147332	0.0144247	0.0152392
10	BOVINEHD1000010032	30729613	0	B	A	0.23	0.20184	0.0824418	-501.872	12.6571	13.5791	0.0147898	0.014429	0.0152461
4	BOVINEHD0400019667	71127894	0	B	A	0.227	0.190127	0.0774291	-501.87	12.1872	13.0989	0.0145003	0.0144057	0.0152557
5	BOVINEHD0500027626	97014221	1	B	A	0.408	-0.16881	0.0688235	-501.872	12.2955	13.1953	0.014608	0.014442	0.0152775
1	BOVINEHD0100012667	44449530	19	B	A	0.186	0.219825	0.0896934	-501.873	12.3877	13.3039	0.0146856	0.0144601	0.0152832
15	ARS-BFGL-NGS-117603	14272339	0	A	B	0.034	0.433205	0.176971	-501.876	12.4979	13.4732	0.0148051	0.0144972	0.0153136
5	BOVINEHD0500002250	7927877	0	B	A	0.361	0.16543	0.0676497	-501.875	12.7806	13.7567	0.0149062	0.0144797	0.0153138
18	ARS-BFGL-NGS-99463	28583048	3	A	B	0.289	-0.183535	0.074805	-501.875	12.1927	13.0823	0.014579	0.0144849	0.0153415
1	BOVINEHD0100042490	147010246	1	B	A	0.099	0.270519	0.110284	-501.877	12.1577	13.0978	0.0146027	0.0145206	0.0153732
23	BTA-121413-NO-RS	46772002	0	A	B	0.197	0.200536	0.0815252	-501.873	11.9134	12.8186	0.0143301	0.0144515	0.0153768
7	BOVINEHD0700008163	28945390	2	B	A	0.494	0.155484	0.0636428	-501.88	12.7998	13.7839	0.0150013	0.0145617	0.0154018
23	BOVINEHD2300000485	2578723	0	B	A	0.213	0.201616	0.0820287	-501.876	11.9548	12.8455	0.0144062	0.0144982	0.015417
10	BOVINEHD1000027482	95123976	0	A	B	0.145	0.231824	0.0895033	-501.638	17.1403	19.6247	0.00995009	0.0110842	0.015441
18	ARS-BFGL-NGS-109756	25981472	6	A	B	0.458	0.168341	0.0684268	-501.875	11.8672	12.7462	0.0143156	0.0144862	0.0154417
4	ARS-BFGL-NGS-3000	35555124	0	A	B	0.396	0.179785	0.0734744	-501.883	12.4039	13.3022	0.0148448	0.0146148	0.0154422
19	BOVINEHD1900008878	30205973	0	A	B	0.081	0.277087	0.113306	-501.884	12.4452	13.395	0.0149035	0.0146288	0.0154503
1	BOVINEHD0100046144	157672478	0	A	B	0.249	-0.181828	0.0743493	-501.884	12.4371	13.3583	0.0148981	0.0146387	0.0154624
12	BOVINEHD1200016412	59900009	0	B	A	0.386	-0.167825	0.0681945	-501.876	11.8262	12.6978	0.014284	0.0144972	0.0154715
14	BOVINEHD1400014905	52689340	3	B	A	0.052	-0.381122	0.155294	-501.883	11.9927	12.8867	0.0145513	0.0146133	0.015522
2	HAPMAP58989-RS29020790	54078449	7	A	B	0.388	-0.15944	0.0652261	-501.891	12.3251	13.2606	0.014946	0.0147493	0.0155841
15	BOVINEHD1500021463	74121944	0	A	B	0.047	0.379936	0.15576	-501.893	12.6333	13.5806	0.0151588	0.0147892	0.0156155
6	BOVINEHD0600018852	68297457	1	B	A	0.273	-0.184382	0.0752922	-501.89	12.1046	13.0021	0.0147648	0.0147349	0.015616
15	ARS-BFGL-NGS-112072	33393282	0	A	B	0.024	-0.510481	0.209367	-501.885	13.2576	14.2623	0.0152012	0.0146528	0.0156198
22	BOVINEHD2200013532	47090080	0	A	B	0.226	0.192516	0.0782394	-501.883	11.7095	12.6041	0.0142988	0.0146191	0.0156366
18	BOVINEHD1800001572	5123201	1	A	B	0.218	0.194071	0.0791752	-501.89	11.9786	12.8927	0.0146734	0.0147398	0.0156502
2	BOVINEHD0200016733	58853248	0	B	A	0.024	0.542323	0.22236	-501.896	12.5809	13.5257	0.0151709	0.0148307	0.015656
23	BOVINEHD2300002906	11745700	1	A	B	0.335	-0.182521	0.0744168	-501.89	11.9301	12.8254	0.0146123	0.0147262	0.0156592
15	BOVINEHD1500022903	78770047	0	B	A	0.297	0.170108	0.0694929	-501.862	13.9683	15.1864	0.0148068	0.014277	0.0156607
14	ARS-BFGL-NGS-115475	38010153	2	B	A	0.282	-0.181652	0.0741802	-501.892	12.0578	12.9585	0.0147686	0.0147752	0.0156684
3	BOVINEHD0300001036	3450255	2	B	A	0.494	-0.161048	0.065725	-501.892	11.9968	12.8949	0.0147065	0.0147624	0.0156741
12	BOVINEHD1200003898	13379951	1	A	B	0.442	0.159601	0.0655238	-501.896	12.8706	13.863	0.0153026	0.0148298	0.0156903
16	BOVINEHD1600015806	56824780	2	B	A	0.242	-0.184964	0.07585	-501.898	12.548	13.4726	0.0151869	0.014869	0.0156948
1	BTB-00031129	61530474	0	B	A	0.145	0.227031	0.0925834	-501.892	11.9177	12.8026	0.0146326	0.0147627	0.0157051
1	BTA-92181-NO-RS	61540639	0	B	A	0.145	0.227031	0.0925834	-501.892	11.9177	12.8026	0.0146326	0.0147627	0.0157051
1	BOVINEHD0100017441	61543394	0	B	A	0.145	0.227031	0.0925834	-501.892	11.9177	12.8026	0.0146326	0.0147627	0.0157051
3	BOVINEHD0300007786	24889887	6	A	B	0.118	-0.257985	0.105953	-501.895	13.0442	14.0475	0.0153387	0.0148159	0.0157188
18	BOVINEHD1800018839	64832776	0	B	A	0.384	0.161037	0.0657068	-501.894	11.9302	12.8363	0.0146858	0.014795	0.0157266
2	ARS-BFGL-NGS-109901	51895209	0	B	A	0.037	0.459821	0.186627	-501.885	11.5726	12.4557	0.0141715	0.0146455	0.0157359
15	BOVINEHD1500024543	83678595	1	A	B	0.256	-0.18794	0.0770977	-501.901	12.5125	13.464	0.0152229	0.0149111	0.0157379
18	BOVINEHD1800018504	63837495	0	B	A	0.23	0.19256	0.0790279	-501.902	12.5471	13.4951	0.0152678	0.0149389	0.0157665
1	BOVINEHD0100004731	15491288	0	A	B	0.442	0.163931	0.0672984	-501.903	12.5949	13.5348	0.015298	0.0149484	0.0157769
26	BOVINEHD2600008293	31022429	0	A	B	0.327	-0.181684	0.0743647	-501.901	12.1708	13.077	0.0149981	0.0149143	0.0157835
18	BTA-42870-NO-RS	6894368	0	A	B	0.178	0.2046	0.0836471	-501.899	12.0536	12.9516	0.0148823	0.0148922	0.0157915
1	ARS-BFGL-NGS-118112	43670143	0	A	B	0.191	0.20793	0.0852484	-501.904	12.3373	13.2504	0.0151641	0.0149633	0.0158051
13	ARS-BFGL-NGS-13201	57051358	1	A	B	0.43	0.162627	0.0667096	-501.884	13.6247	14.7939	0.0152165	0.0146295	0.0158068
21	BOVINEHD2100017385	59955757	1	A	B	0.116	-0.243753	0.0999626	-501.907	12.2853	13.2086	0.0151916	0.0150217	0.0158702
24	BOVINEHD2400003821	13733747	0	B	A	0.14	0.231269	0.0943112	-501.899	11.7909	12.6803	0.0146319	0.0148774	0.0158734
4	BOVINEHD0400010157	36242247	0	A	B	0.091	-0.272461	0.111295	-501.902	11.9219	12.8022	0.0147968	0.014927	0.0158756
28	BOVINEHD2800012759	44343129	0	A	B	0.223	0.184188	0.0756295	-501.909	12.4299	13.3696	0.015318	0.015049	0.0158824
8	BTB-01271445	27749930	1	B	A	0.267	0.176365	0.0724964	-501.909	12.6404	13.595	0.0154293	0.0150499	0.0158835
7	BOVINEHD0700032877	112594442	0	B	A	0.439	-0.165182	0.067959	-501.911	12.7795	13.7287	0.0155192	0.0150817	0.0159287
9	BOVINEHD0900010329	37152990	3	A	B	0.268	0.182354	0.0748295	-501.911	12.2736	13.2056	0.0152548	0.0150906	0.0159412
20	ARS-USMARC-PARENT-DQ990835-RS29012811	36570529	4	B	A	0.205	-0.192895	0.0793924	-501.911	12.8504	13.83	0.0155597	0.0150919	0.0159536
18	HAPMAP48340-BTA-43615	5197235	1	A	B	0.473	-0.170837	0.0696944	-501.904	11.7506	12.6431	0.0146703	0.0149601	0.0159726
7	BOVINEHD0700018531	64075439	1	B	A	0.41	-0.175515	0.071848	-501.91	12.006	12.8933	0.0150093	0.0150633	0.0159858
27	BOVINEHD2700004828	16610313	0	B	A	0.345	-0.166734	0.0684283	-501.913	12.2358	13.1584	0.0152669	0.0151297	0.0159889
16	ARS-BFGL-NGS-42222	80127630	0	A	B	0.016	-0.597287	0.244335	-501.909	11.9204	12.8437	0.014941	0.0150527	0.0159904
4	BOVINEHD0400022377	80972380	0	A	B	0.165	0.219212	0.0894983	-501.906	11.7942	12.6822	0.0147465	0.0149949	0.0159925
18	ARS-BFGL-NGS-69768	18368327	0	B	A	0.12	0.24606	0.101276	-501.916	12.6651	13.5973	0.0155617	0.0151755	0.0160124
28	BOVINEHD2800011995	42548181	1	B	A	0.343	-0.173145	0.0713314	-501.915	12.9621	13.9292	0.0156576	0.0151581	0.0160422
1	BOVINEHD0100043174	149054936	1	B	A	0.165	0.224215	0.0918488	-501.914	12.0009	12.8975	0.0150808	0.0151371	0.0160598
6	BTB-00250665	41795944	0	B	A	0.447	-0.170153	0.0693621	-501.907	11.6304	12.5007	0.0145953	0.0150245	0.016109
27	BOVINEHD4100018196	13371357	0	B	A	0.312	-0.166526	0.0686048	-501.922	12.6291	13.5838	0.0156578	0.0152774	0.016116
27	BOVINEHD2700003898	13388879	0	B	A	0.312	-0.166526	0.0686048	-501.922	12.6291	13.5838	0.0156578	0.0152774	0.016116
24	BOVINEHD2400008541	31488109	1	B	A	0.422	0.159474	0.065692	-501.926	12.5028	13.4299	0.0156464	0.015341	0.016179
1	BOVINEHD0100044572	153094190	2	B	A	0.24	0.185437	0.0763111	-501.925	12.3428	13.258	0.0155443	0.015338	0.0161883
9	BOVINEHD0900000399	2058251	0	B	A	0.357	0.17135	0.0703071	-501.922	12.0326	12.9208	0.0152449	0.0152779	0.0161984
24	BOVINEHD2400007581	27787592	0	B	A	0.374	-0.187272	0.0768536	-501.923	12.0345	12.9294	0.0152627	0.0153001	0.0162155
6	BOVINEHD0600003427	13243285	0	A	B	0.162	0.216228	0.0892162	-501.928	12.7589	13.7129	0.0158154	0.0153801	0.0162324
2	BOVINEHD0200033354	115735010	1	B	A	0.411	-0.159117	0.0654686	-501.928	12.2332	13.18	0.0155265	0.0153816	0.0162435
14	BOVINEHD1400015670	56351120	0	A	B	0.192	0.204285	0.0841981	-501.93	12.4694	13.4109	0.0157043	0.0154106	0.0162509
3	BOVINEHD4100001794	3437647	1	B	A	0.471	-0.159779	0.0656292	-501.926	12.0709	12.9745	0.0153527	0.0153507	0.0162565
6	BOVINEHD0600030983	110046204	1	A	B	0.411	0.166311	0.0683286	-501.927	12.0839	12.9969	0.0153771	0.0153595	0.0162596
15	BOVINEHD1500021507	74209148	1	A	B	0.447	-0.158769	0.0655465	-501.931	12.7579	13.7147	0.0158757	0.0154392	0.0162933
7	BOVINEHD0700027325	93592800	3	B	A	0.382	0.149641	0.0614859	-501.928	12.0556	12.9769	0.0153871	0.0153899	0.0162958
22	BOVINEHD2200011446	40184060	0	A	B	0.422	0.161425	0.0666422	-501.924	13.2742	14.258	0.0158746	0.0153125	0.0163019
4	BOVINEHD0400032410	112510197	0	A	B	0.405	0.16438	0.0678772	-501.933	12.7525	13.7063	0.0158976	0.0154648	0.0163185
1	BOVINEHD0100042486	147007275	0	A	B	0.098	0.268041	0.110298	-501.932	12.171	13.112	0.0155386	0.0154467	0.0163217
12	BOVINEHD1200004684	15739167	0	B	A	0.398	0.163954	0.0668054	-501.915	11.48	12.3625	0.0145519	0.0151508	0.0163229
18	BOVINEHD1800007370	23926191	0	B	A	0.383	0.168151	0.0683128	-501.908	11.3487	12.1913	0.0142643	0.0150344	0.0163289
6	BOVINEHD0600011226	41457949	0	A	B	0.413	-0.172271	0.0704747	-501.922	11.7248	12.593	0.0149455	0.0152824	0.016331
8	BOVINEHD0800018111	60681882	1	B	A	0.248	0.187317	0.0770395	-501.932	12.1185	13.015	0.015484	0.0154439	0.0163427
18	ARS-BFGL-NGS-32550	24474645	3	A	B	0.399	0.164848	0.0681287	-501.936	12.7506	13.8074	0.0159873	0.0155256	0.0163927
4	BOVINEHD0400003504	11594844	2	B	A	0.122	0.2492	0.102571	-501.935	12.123	13.0576	0.0155638	0.0155061	0.0163951
14	BOVINEHD1400004388	15637533	1	A	B	0.424	0.159236	0.0654417	-501.933	11.9994	12.9059	0.0154082	0.0154673	0.0163961
8	BTB-00488794	93090764	0	B	A	0.29	0.182161	0.0753078	-501.936	12.9234	13.8869	0.0160203	0.0155263	0.0164106
6	HAPMAP60182-RS29025531	74606760	2	A	B	0.258	0.182534	0.0747627	-501.928	11.7452	12.6253	0.015065	0.015377	0.0164137
5	BOVINEHD0500014319	49750587	1	B	A	0.248	0.190203	0.0777447	-501.924	11.6146	12.4866	0.0148609	0.0153144	0.0164221
1	BTB-01991572	4290404	1	A	B	0.162	0.223013	0.0921981	-501.938	12.8135	13.7805	0.0160221	0.0155588	0.0164248
18	BOVINEHD1800003966	11166809	0	A	B	0.019	0.511956	0.21107	-501.939	12.2534	13.2072	0.0157348	0.0155698	0.0164325
9	BOVINEHD0900026978	95177311	2	A	B	0.451	0.166238	0.0686624	-501.924	13.5026	14.6515	0.0159247	0.0153135	0.0164498
3	BOVINEHD0300015024	49494338	0	A	B	0.181	0.221399	0.0914487	-501.941	12.523	13.4531	0.015928	0.0156077	0.0164517
3	ARS-BFGL-NGS-119151	49544712	0	A	B	0.181	0.221399	0.0914487	-501.941	12.523	13.4531	0.015928	0.0156077	0.0164517
5	BOVINEHD0500029227	102025877	0	B	A	0.442	0.156479	0.0646836	-501.94	12.6857	13.6309	0.0160089	0.015603	0.0164527
11	HAPMAP54612-RS29020979	91703925	4	B	A	0.122	0.242727	0.100362	-501.942	12.6897	13.6446	0.0160361	0.015622	0.0164733
16	BOVINEHD1600018189	64560032	1	B	A	0.476	0.15882	0.0656193	-501.943	12.5134	13.4367	0.0159578	0.0156432	0.0164883
8	ARS-BFGL-NGS-55438	61092282	0	B	A	0.076	-0.29704	0.122808	-501.943	12.6171	13.5661	0.0160269	0.0156496	0.0164964
4	BOVINEHD0400022023	79662281	0	B	A	0.111	0.263797	0.108867	-501.943	12.3229	13.2378	0.0158375	0.0156427	0.0165031
29	ARS-BFGL-NGS-24205	25325889	0	B	A	0.216	0.194669	0.0804677	-501.945	12.5115	13.4534	0.016006	0.0156872	0.016533
14	HAPMAP29758-BTC-003619	2674264	3	B	A	0.178	0.216607	0.0888416	-501.936	11.7329	12.6346	0.0152049	0.0155213	0.0165597
24	BTB-01946887	5858561	1	A	B	0.019	0.535295	0.221122	-501.947	12.3615	13.2918	0.0159369	0.0157105	0.0165662
25	BOVINEHD2500007925	28446152	0	B	A	0.126	-0.248775	0.101986	-501.935	11.7025	12.595	0.0151556	0.0155115	0.0165668
25	BOVINEHD2500009500	34470293	17	A	B	0.206	-0.197542	0.0816943	-501.947	12.5227	13.479	0.0160564	0.015722	0.0165685
11	HAPMAP55492-RS29026395	69303324	1	B	A	0.462	-0.164403	0.0680542	-501.94	13.2403	14.2269	0.0161561	0.0155862	0.0165733
1	ARS-BFGL-NGS-10059	42542346	0	B	A	0.33	-0.181888	0.0752749	-501.947	12.6933	13.6254	0.0161323	0.0157261	0.0165784
18	ARS-BFGL-NGS-114478	23159589	1	A	B	0.148	0.228575	0.0943908	-501.947	12.3122	13.2203	0.0159039	0.015719	0.0165837
24	BOVINEHD2400007583	27795544	3	B	A	0.394	-0.185892	0.076333	-501.939	11.8112	12.6884	0.015323	0.0155769	0.0165899
23	ARS-BFGL-NGS-113689	34516184	3	B	A	0.299	0.170455	0.0704763	-501.949	12.4579	13.3946	0.0160324	0.0157441	0.0165931
8	BOVINEHD0800007467	24717496	0	A	B	0.107	0.259867	0.107548	-501.949	12.6413	13.582	0.0161333	0.0157455	0.0165953
17	BOVINEHD1700014537	51722758	0	B	A	0.287	-0.191701	0.0783928	-501.932	11.5538	12.411	0.0149066	0.0154433	0.0166
6	BOVINEHD0600019907	71462910	0	A	B	0.308	0.185338	0.0763407	-501.945	12.0323	12.9322	0.0156386	0.0156757	0.0166022
23	BOVINEHD2300012567	43384668	0	A	B	0.189	0.202629	0.0837765	-501.949	12.4184	13.3697	0.0160291	0.015758	0.0166086
10	ARS-BFGL-NGS-117533	5968459	0	B	A	0.158	-0.215939	0.088958	-501.945	12.0311	12.9313	0.0156539	0.0156883	0.0166167
1	BOVINEHD0100038912	136617538	0	A	B	0.466	0.164853	0.0659992	-501.887	10.6627	11.4803	0.0129032	0.0146834	0.0166196
15	BOVINEHD1500021166	73367269	0	B	A	0.455	-0.156617	0.0648148	-501.951	12.5428	13.5025	0.0161295	0.015784	0.0166321
10	ARS-BFGL-NGS-25471	91258020	1	A	B	0.095	0.253445	0.104952	-501.951	12.6611	13.6264	0.0161958	0.0157868	0.0166406
13	BOVINEHD1300012996	44578825	2	B	A	0.447	0.160857	0.0650992	-501.906	11.1205	11.8659	0.0138976	0.0150044	0.0166569
5	BOVINEHD0500016464	58447108	0	A	B	0.237	0.187729	0.0772073	-501.944	11.8684	12.7606	0.0154818	0.0156715	0.0166586
5	BOVINEHD0500016469	58464570	0	A	B	0.237	0.187729	0.0772073	-501.944	11.8684	12.7606	0.0154818	0.0156715	0.0166586
2	BOVINEHD0200036962	127344309	0	B	A	0.292	0.170443	0.0702145	-501.948	11.9701	12.8856	0.0156522	0.015734	0.0166778
16	BOVINEHD1600016053	57641984	1	A	B	0.253	-0.179468	0.0740303	-501.95	12.0931	12.9957	0.015789	0.0157732	0.0166848
14	BOVINEHD1400017689	63749859	0	A	B	0.268	0.181956	0.0753634	-501.942	13.3919	14.3836	0.0162171	0.0156338	0.0166891
5	BOVINEHD0500016429	58293514	0	A	B	0.155	0.22171	0.0911724	-501.946	11.8312	12.7291	0.0154701	0.0156941	0.0166947
24	BOVINEHD2400000891	3319916	0	B	A	0.323	-0.169068	0.069615	-501.948	11.926	12.8177	0.0156033	0.015739	0.0167066
23	BOVINEHD2300001500	6262558	0	B	A	0.429	-0.160922	0.0666498	-501.955	12.5591	13.5118	0.0162144	0.0158619	0.016712
9	BOVINEHD0900026843	94674684	1	A	B	0.475	0.166526	0.0690275	-501.956	12.7351	13.6715	0.0163016	0.0158743	0.0167343
10	BOVINEHD1000022169	77610454	8	B	A	0.151	-0.204385	0.0841905	-501.95	11.9169	12.8301	0.0156444	0.0157779	0.0167421
11	BOVINEHD1100019707	69325936	0	A	B	0.489	-0.161796	0.0670979	-501.951	13.1479	14.1288	0.0163507	0.0157896	0.0167478
4	ARS-BFGL-NGS-19306	112701154	0	B	A	0.225	-0.190928	0.0791689	-501.956	12.7875	13.7271	0.0163368	0.0158851	0.0167519
25	HAPMAP43775-BTA-115377	29693401	9	A	B	0.397	-0.169313	0.0700374	-501.956	12.3135	13.2377	0.016082	0.0158866	0.0167531
3	BOVINEHD0300000500	1858568	0	A	B	0.28	0.181453	0.0744925	-501.945	11.691	12.5696	0.0152991	0.0156754	0.0167538
2	BOVINEHD0200024041	84213972	0	A	B	0.14	-0.226318	0.0929807	-501.946	11.732	12.6231	0.0153752	0.015702	0.0167539
26	BOVINEHD2600005302	20463679	0	B	A	0.298	-0.176883	0.0723788	-501.939	11.4931	12.3652	0.0149694	0.0155791	0.0167678
1	BOVINEHD0100039166	137177861	1	B	A	0.353	-0.1652	0.067808	-501.945	11.6788	12.5458	0.0152812	0.0156791	0.0167684
26	BOVINEHD2600007383	27813958	0	A	B	0.321	-0.169949	0.0700468	-501.954	11.9179	12.8212	0.0157051	0.0158439	0.0168134
1	BOVINEHD0100012159	42640233	1	A	B	0.197	0.207117	0.0858436	-501.963	12.4679	13.3822	0.0162897	0.0160002	0.0168559
9	BOVINEHD0900003541	13539534	1	A	B	0.182	0.21195	0.087873	-501.964	12.4681	13.4113	0.0163215	0.0160204	0.0168752
10	BOVINEHD1000018421	63713134	0	B	A	0.176	-0.20581	0.08533	-501.964	12.4655	13.4039	0.0163246	0.0160271	0.0168824
26	BOVINEHD2600010819	39436625	1	B	A	0.428	0.158158	0.065508	-501.964	12.3326	13.2426	0.0162189	0.0160151	0.0168842
20	BOVINEHD2000019991	68757683	1	B	A	0.247	-0.184109	0.0757525	-501.953	11.7744	12.61	0.0155276	0.0158284	0.0169052
2	BOVINEHD0200032423	112685161	2	B	A	0.291	-0.170421	0.0707876	-501.965	12.8416	13.8098	0.016521	0.0160353	0.0169183
12	BOVINEHD1200027027	58469224	1	B	A	0.17	0.214278	0.0886755	-501.964	12.198	13.0991	0.0161273	0.0160258	0.0169201
6	BOVINEHD0600019172	69355708	0	A	B	0.117	0.248772	0.1024	-501.957	11.7342	12.6335	0.01557	0.0159017	0.0169507
25	BOVINEHD4100017127	8465332	1	A	B	0.254	-0.173528	0.0718202	-501.967	12.1392	13.0663	0.0161398	0.0160735	0.0169758
12	BOVINEHD1200024526	84638055	1	A	B	0.456	0.160002	0.0665076	-501.963	13.0478	14.1728	0.0165986	0.0160121	0.0169761
26	ARS-BFGL-NGS-31656	51426365	0	A	B	0.105	-0.258663	0.107487	-501.961	13.22	14.2315	0.0165675	0.0159769	0.0169774
28	ARS-BFGL-NGS-111706	34021273	1	B	A	0.465	0.163539	0.0661976	-501.917	11.019	11.7632	0.013916	0.0151868	0.0169801
16	BOVINEHD1600014862	53650535	0	A	B	0.313	0.171229	0.0708571	-501.968	12.1059	13.0156	0.0161228	0.0160916	0.0170072
18	ARS-BFGL-NGS-91287	10827967	0	B	A	0.352	0.163138	0.0676214	-501.97	12.2648	13.1784	0.0162983	0.016139	0.017021
19	BOVINEHD1900002163	7991868	0	B	A	0.194	0.213529	0.0885062	-501.971	12.235	13.1404	0.0162957	0.0161628	0.0170523
1	BOVINEHD0100027194	95668037	0	A	B	0.405	-0.166923	0.0691849	-501.972	12.2323	13.132	0.0162901	0.0161666	0.0170573
28	BOVINEHD2800008582	32524121	0	A	B	0.404	-0.151932	0.063098	-501.974	12.4666	13.4183	0.0165045	0.016199	0.0170577
7	BOVINEHD0700018679	64450123	1	B	A	0.186	-0.211451	0.087493	-501.969	12.0689	12.9515	0.0161122	0.0161245	0.0170601
7	BOVINEHD0700019189	65771174	1	B	A	0.496	-0.160669	0.0663011	-501.966	11.8495	12.7244	0.0158286	0.0160518	0.0170677
2	BOVINEHD0200037607	129403604	7	B	A	0.125	0.233472	0.0965631	-501.97	11.9893	12.9129	0.0160668	0.0161315	0.017078
25	ARS-BFGL-NGS-113306	16704949	1	B	A	0.418	-0.173501	0.0715545	-501.966	11.7797	12.6727	0.0157681	0.0160534	0.0170932
18	ARS-BFGL-NGS-93178	6961838	1	A	B	0.285	0.177331	0.0731949	-501.967	11.8308	12.7204	0.0158547	0.0160868	0.0171076
1	BTB-01305554	139334259	0	B	A	0.176	0.220057	0.0898283	-501.946	11.2403	12.0741	0.0147297	0.0156981	0.0171123
12	BOVINEHD1200022323	78401760	0	A	B	0.019	-0.69618	0.284552	-501.949	11.2912	12.1329	0.0148581	0.0157576	0.0171212
24	BOVINEHD2400014841	52467856	1	B	A	0.497	-0.156665	0.0651933	-501.977	12.7553	13.7256	0.0167187	0.01626	0.0171354
16	BOVINEHD1600015883	57165335	0	A	B	0.208	-0.188629	0.0784197	-501.978	12.5355	13.4738	0.0166159	0.016277	0.0171365
24	BOVINEHD2400003808	13656760	0	A	B	0.271	-0.185773	0.0770485	-501.976	12.2179	13.1256	0.0163605	0.0162441	0.0171379
3	HAPMAP39423-BTA-69854	16072682	1	A	B	0.329	-0.160486	0.0667448	-501.978	12.6046	13.5425	0.0166567	0.0162777	0.0171383
7	BOVINEHD0700008867	31355371	0	A	B	0.287	-0.172993	0.0719106	-501.979	12.4724	13.4129	0.0166027	0.0162969	0.0171581
6	BOVINEHD0600019134	69291429	0	A	B	0.407	-0.164981	0.0682548	-501.974	11.9651	12.8706	0.0160968	0.0161979	0.0171592
24	BOVINEHD2400007568	27742586	8	A	B	0.369	-0.187379	0.0776094	-501.975	12.0658	12.9649	0.0162165	0.0162332	0.0171648
4	BOVINEHD0400013518	49199567	0	B	A	0.145	0.223785	0.0929241	-501.98	12.2865	13.2055	0.0164872	0.0163123	0.0171937
13	BOVINEHD1300000461	1839445	1	A	B	0.219	0.186472	0.0774884	-501.981	12.3483	13.2816	0.0165678	0.0163404	0.0172125
22	ARS-BFGL-NGS-39901	56790940	2	A	B	0.341	-0.157261	0.0652583	-501.98	12.1823	13.1144	0.0164178	0.0163152	0.0172131
18	BOVINEHD4100013363	3601215	1	B	A	0.339	-0.167252	0.0692146	-501.976	11.941	12.8496	0.0161276	0.0162485	0.0172196
18	BOVINEHD4100013498	17469425	0	B	A	0.218	0.186394	0.0770898	-501.977	11.8657	12.7715	0.0160642	0.0162586	0.0172612
18	BOVINEHD1800002387	6847715	0	A	B	0.098	0.256971	0.106587	-501.982	12.0932	12.9996	0.0163699	0.0163534	0.0172803
8	BTB-00336906	16648313	0	A	B	0.115	-0.242756	0.100497	-501.979	11.9168	12.8292	0.0161656	0.016307	0.0172881
3	BOVINEHD0300007781	24850127	2	B	A	0.132	-0.244341	0.101839	-501.978	13.2742	14.293	0.0168913	0.0162832	0.0173182
27	ARS-BFGL-NGS-95089	7924976	2	B	A	0.41	-0.159538	0.0663539	-501.987	12.3393	13.2702	0.0166617	0.0164438	0.0173195
7	ARS-BFGL-NGS-7626	4592227	2	A	B	0.09	0.269934	0.112559	-501.985	12.9163	13.9073	0.0169418	0.0164119	0.017324
23	BOVINEHD2300001577	6480890	0	B	A	0.391	0.161309	0.0669436	-501.985	12.0854	13.0126	0.0164265	0.0164078	0.017332
23	BOVINEHD2300014993	51607897	0	A	B	0.105	0.26539	0.109234	-501.971	11.5216	12.4057	0.0155631	0.016155	0.0173465
23	BOVINEHD2300015010	51673498	0	B	A	0.105	0.26539	0.109234	-501.971	11.5216	12.4057	0.0155631	0.016155	0.0173465
11	BTA-88624-NO-RS	29691021	3	B	A	0.159	-0.211765	0.0872151	-501.973	11.5508	12.441	0.0156261	0.016181	0.0173496
2	ARS-BFGL-BAC-27287	123829949	0	B	A	0.367	-0.170591	0.0709768	-501.99	12.3308	13.239	0.0167013	0.0164996	0.0173807
16	ARS-BFGL-NGS-24104	13656858	0	A	B	0.01	0.75705	0.315196	-501.99	12.3891	13.338	0.0167752	0.0165135	0.017384
3	HAPMAP25898-BTA-158488	37733912	1	A	B	0.465	0.14989	0.0621393	-501.986	11.9472	12.845	0.0163142	0.0164353	0.0174147
23	BOVINEHD2300002720	11018440	0	B	A	0.153	-0.215734	0.0897419	-501.992	12.2349	13.1461	0.0166806	0.0165461	0.0174438
25	ARS-BFGL-NGS-108347	40963341	0	A	B	0.038	0.414722	0.171118	-501.979	11.6129	12.4966	0.0158168	0.0163035	0.0174449
10	ARS-BFGL-BAC-11000	79252023	2	B	A	0.168	-0.206547	0.0858863	-501.992	12.1744	13.1045	0.0166378	0.0165454	0.0174508
18	BOVINEHD1800002511	7186586	2	B	A	0.499	-0.162357	0.0676965	-501.994	12.54	13.4834	0.016935	0.0165858	0.0174523
6	BTA-102951-NO-RS	27183822	0	A	B	0.205	-0.210901	0.0867233	-501.973	11.4251	12.2894	0.0154651	0.0161966	0.0174653
6	BOVINEHD0600007492	27186874	0	A	B	0.205	-0.210901	0.0867233	-501.973	11.4251	12.2894	0.0154651	0.0161966	0.0174653
26	BOVINEHD2600006766	25719640	7	B	A	0.206	0.185315	0.077326	-501.995	12.6568	13.6165	0.0170158	0.0165985	0.0174705
9	BOVINEHD0900027299	95973129	0	A	B	0.364	-0.162591	0.0677026	-501.994	12.3138	13.2415	0.0167883	0.0165879	0.0174707
22	HAPMAP38474-BTA-122598	33983201	1	B	A	0.471	-0.154319	0.0641027	-501.992	12.0634	12.974	0.0165271	0.0165405	0.0174784
18	BOVINEHD1800008812	28308045	0	B	A	0.158	0.218769	0.0904084	-501.984	11.6843	12.5579	0.0159816	0.0163923	0.0175031
22	BOVINEHD2200003910	13227717	0	A	B	0.423	0.151452	0.0631957	-501.997	12.5889	13.5335	0.017015	0.0166372	0.0175057
28	BOVINEHD2800008488	32233525	0	A	B	0.355	-0.163102	0.0679591	-501.997	12.3283	13.2667	0.0168581	0.0166434	0.0175241
10	BOVINEHD1000029391	101318332	0	A	B	0.11	-0.24691	0.102983	-502	12.4271	13.3554	0.016969	0.01669	0.0175633
18	BOVINEHD1800010761	35676329	1	A	B	0.413	0.166284	0.0691849	-501.997	12.1383	13.0519	0.0167015	0.0166455	0.017566
2	ARS-BFGL-BAC-27295	12326602	1	A	B	0.058	-0.312579	0.130332	-502	12.3548	13.3074	0.0169345	0.0166904	0.0175679
6	ARS-BFGL-NGS-2418	86237705	1	A	B	0.499	0.157678	0.0658588	-502	12.6826	13.6188	0.0171244	0.0167029	0.0175775
10	BOVINEHD1000027662	95769916	1	B	A	0.389	-0.157482	0.0651543	-501.989	11.6952	12.5839	0.0160997	0.016494	0.0175933
15	BOVINEHD1500023181	79505487	1	A	B	0.389	-0.148227	0.0615496	-501.996	11.9276	12.8394	0.0164873	0.0166231	0.0176098
13	BOVINEHD1300011468	39696514	0	B	A	0.027	-0.459084	0.191918	-502	12.8752	13.8476	0.0172211	0.0167046	0.0176116
16	BOVINEHD4100012692	70405569	1	B	A	0.349	-0.163534	0.0682672	-501.983	13.5275	14.7883	0.0170637	0.0163775	0.0176146
18	ARS-BFGL-BAC-33134	15634733	0	B	A	0.15	0.224316	0.0929947	-501.994	11.8028	12.7072	0.0163155	0.0165828	0.0176242
18	BOVINEHD1800007604	24688095	1	A	B	0.21	0.189442	0.0790383	-502.004	12.3426	13.3212	0.0170025	0.0167686	0.017646
2	BOVINEHD0200020884	72953499	3	B	A	0.336	-0.174999	0.0720497	-501.982	11.4126	12.269	0.0155927	0.0163518	0.0176461
24	BOVINEHD2400008661	31847413	0	A	B	0.446	-0.168637	0.0698573	-501.993	11.7568	12.6243	0.0162325	0.0165653	0.0176509
23	HAPMAP57616-RS29026690	27421348	1	A	B	0.128	-0.236084	0.0978031	-501.994	11.739	12.6395	0.0162391	0.0165831	0.0176539
5	HAPMAP49730-BTA-73676	62276336	2	B	A	0.31	0.178275	0.0742968	-502.003	12.2299	13.1405	0.0168811	0.0167525	0.0176561
11	ARS-BFGL-NGS-32610	98254996	0	A	B	0.068	-0.31459	0.131506	-502.004	12.6966	13.6445	0.017215	0.0167791	0.0176576
23	BTA-118008-NO-RS	18715079	1	A	B	0.227	0.186683	0.0779329	-502.005	12.4248	13.3663	0.017067	0.0167849	0.0176596
10	BOVINEHD1000013039	43304581	1	B	A	0.105	0.254923	0.106474	-502.005	12.4814	13.4702	0.017122	0.016789	0.0176601
2	BOVINEHD0200019963	69226724	0	B	A	0.467	-0.163792	0.0681073	-502	12.0056	12.9109	0.0166366	0.0167036	0.0176667
9	ARS-BFGL-NGS-27097	48722389	1	A	B	0.062	-0.329091	0.136814	-502	11.9788	12.8909	0.0166151	0.0167001	0.0176711
25	HAPMAP50415-BTA-59713	23556650	0	B	A	0.424	-0.155961	0.0652162	-502.005	12.7085	13.6831	0.0172505	0.0167948	0.0176777
10	BOVINEHD1000014845	49299617	2	B	A	0.122	-0.233464	0.0976376	-502.005	12.7427	13.7102	0.0172653	0.0167996	0.0176859
24	BOVINEHD2400007619	27949639	1	A	B	0.391	-0.18283	0.0760402	-502.002	12.009	12.9027	0.0166606	0.0167336	0.0176994
18	ARS-BFGL-NGS-101113	9172680	0	A	B	0.428	-0.155447	0.0648391	-502.007	12.2429	13.1676	0.0169754	0.0168297	0.0177299
23	BOVINEHD2300001147	4929035	0	B	A	0.471	0.155815	0.0652127	-502.007	12.8564	13.8306	0.0173486	0.0168357	0.0177423
6	BOVINEHD0600022567	81671758	2	A	B	0.093	-0.296554	0.124096	-502.009	12.7682	13.7405	0.0173311	0.0168563	0.0177478
7	BOVINEHD0700007136	25877233	0	A	B	0.328	0.163237	0.0683117	-502.009	12.7598	13.7285	0.0173368	0.0168627	0.0177529
7	BOVINEHD0700007140	25885012	0	A	B	0.328	0.163237	0.0683117	-502.009	12.7598	13.7285	0.0173368	0.0168627	0.0177529
18	BOVINEHD1800012449	42165059	1	B	A	0.162	-0.214439	0.0897695	-502.008	12.9065	13.891	0.0173745	0.0168405	0.0177598
6	BOVINEHD0600030113	107060481	0	B	A	0.071	0.298019	0.124726	-502.01	12.7637	13.7075	0.0173456	0.0168795	0.0177675
29	UA-IFASA-5646	31846063	8	A	B	0.098	-0.258471	0.107833	-502.009	12.213	13.1462	0.0169968	0.0168717	0.0177767
27	BOVINEHD2700012613	43586132	1	A	B	0.243	0.187788	0.0785189	-502.011	12.5149	13.4433	0.0172418	0.0169054	0.0177795
2	BOVINEHD0200037864	130317357	0	A	B	0.479	0.170567	0.0708511	-502.005	11.8209	12.7187	0.0165254	0.0167835	0.0178249
2	BOVINEHD0200037869	130341567	0	A	B	0.479	0.170567	0.0708511	-502.005	11.8209	12.7187	0.0165254	0.0167835	0.0178249
13	BOVINEHD1300014384	49676616	1	B	A	0.201	0.195178	0.0813214	-502.011	12.0241	12.9423	0.0168547	0.0169023	0.0178596
4	BTA-72136-NO-RS	107375437	0	A	B	0.062	0.338914	0.141528	-502.014	12.2445	13.1518	0.0171016	0.0169613	0.0178679
18	BOVINEHD1800018375	63452775	0	A	B	0.293	-0.170924	0.0716403	-502.017	12.8123	13.7656	0.0175107	0.0170154	0.0179152
18	BOVINEHD1800002385	6843596	0	B	A	0.198	0.201462	0.0843583	-502.018	12.5435	13.492	0.0174025	0.0170385	0.0179153
18	ARS-BFGL-NGS-80528	16709582	0	A	B	0.082	0.275475	0.11503	-502.016	12.1795	13.0988	0.0170949	0.0170024	0.0179208
8	BTB-00342370	37585486	0	B	A	0.145	-0.216011	0.0904544	-502.019	12.5329	13.4805	0.0174074	0.0170513	0.0179283
11	BOVINEHD1100000954	2706307	0	B	A	0.318	-0.167319	0.06981	-502.015	12.0862	13.0115	0.0170053	0.0169927	0.017932
23	BOVINEHD2300004033	15783455	1	A	B	0.178	0.208215	0.0872551	-502.009	13.3263	14.34	0.0174912	0.0168642	0.0179398
8	BOVINEHD0800007910	26150623	0	B	A	0.289	0.171737	0.071694	-502.017	12.1391	13.0406	0.0170672	0.017015	0.0179487
24	BOVINEHD2400008928	32611400	1	A	B	0.437	-0.172267	0.0713161	-502.003	11.5606	12.4187	0.0161661	0.0167466	0.017958
7	BOVINEHD0700005164	18438886	2	A	B	0.164	0.219346	0.0916478	-502.018	12.2141	13.1095	0.0171621	0.0170488	0.017967
2	BOVINEHD0200031431	108968338	1	B	A	0.276	0.179231	0.0749299	-502.019	12.266	13.1735	0.0172255	0.017067	0.0179722
2	BOVINEHD0200002387	8162001	0	A	B	0.366	0.160064	0.0664818	-502.01	11.7242	12.6069	0.0165152	0.0168914	0.017993
2	BOVINEHD0200024955	87827433	0	B	A	0.17	0.204326	0.0852606	-502.018	12.0479	12.97	0.0170182	0.0170398	0.0179931
18	BOVINEHD1800006820	22175188	0	A	B	0.491	0.163948	0.0678492	-502.004	11.5196	12.3795	0.0161306	0.0167636	0.0180025
12	BOVINEHD1200015838	57636368	0	A	B	0.277	-0.168891	0.0707874	-502.022	12.5924	13.5232	0.0175094	0.0171261	0.0180052
18	BOVINEHD1800005537	17849795	0	A	B	0.203	0.189828	0.0779845	-501.99	11.156	12.0206	0.0153689	0.0165064	0.0180132
1	BOVINEHD0100033046	116950618	0	A	B	0.062	-0.328975	0.137968	-502.023	12.6801	13.6441	0.0175779	0.0171398	0.0180263
18	BOVINEHD1800001507	4991971	1	B	A	0.363	0.175502	0.0730405	-502.015	11.8346	12.7234	0.0167313	0.0169839	0.0180299
22	BOVINEHD2200013172	45638934	0	B	A	0.426	-0.16414	0.0686004	-502.022	12.1655	13.0937	0.0171923	0.0171097	0.0180314
19	ARS-BFGL-NGS-103640	14155308	0	B	A	0.408	-0.159612	0.0668857	-502.024	12.5069	13.4421	0.0174883	0.0171528	0.0180324
12	BTB-01348877	58613534	0	A	B	0.173	-0.209904	0.0880467	-502.024	12.7016	13.6409	0.0175981	0.0171569	0.0180437
28	ARS-BFGL-NGS-100444	42255760	3	A	B	0.195	0.194065	0.0811331	-502.022	12.1905	13.0999	0.0172278	0.0171274	0.0180494
23	BOVINEHD2300009914	33746199	2	A	B	0.411	0.161299	0.0675767	-502.006	13.5833	14.7297	0.0174622	0.0168034	0.0180532
12	BOVINEHD1200023934	82951953	1	A	B	0.273	0.187463	0.0784942	-502.024	12.3625	13.2831	0.0173996	0.017165	0.0180559
10	ARS-BFGL-NGS-107921	46598505	1	B	A	0.143	-0.221598	0.0918236	-502.008	11.5611	12.3948	0.0162643	0.016855	0.0180994
15	ARS-BFGL-NGS-102395	78681531	0	A	B	0.139	0.225296	0.0943639	-502.027	12.3367	13.2696	0.0174327	0.017209	0.0181025
4	BOVINEHD0400005529	18515441	3	A	B	0.207	0.182576	0.0765537	-502.029	12.4379	13.3824	0.0175543	0.0172534	0.0181376
10	BOVINEHD1000004964	15063352	1	A	B	0.325	-0.172057	0.0722134	-502.029	12.6299	13.5618	0.0176631	0.0172542	0.0181376
4	BOVINEHD0400009670	33996072	0	B	A	0.069	-0.291727	0.122416	-502.032	12.4693	13.4308	0.017642	0.0173125	0.0181959
15	BOVINEHD1500024705	84238552	0	A	B	0.302	-0.170861	0.0717533	-502.032	12.6195	13.5806	0.0177292	0.0173136	0.0181993
15	BOVINEHD1500024714	84254145	0	B	A	0.302	-0.170861	0.0717533	-502.032	12.6195	13.5806	0.0177292	0.0173136	0.0181993
1	ARS-BFGL-NGS-31379	68891058	0	B	A	0.472	0.155398	0.0652219	-502.033	12.5212	13.4406	0.0176641	0.0173259	0.0182093
1	BOVINEHD0100019488	68909418	0	B	A	0.472	0.155398	0.0652219	-502.033	12.5212	13.4406	0.0176641	0.0173259	0.0182093
18	BOVINEHD1800011098	37112900	3	B	A	0.209	0.190461	0.0791234	-502.018	11.623	12.495	0.0165371	0.0170447	0.0182178
7	BTB-00298940	24268801	0	B	A	0.412	-0.159594	0.0670225	-502.033	12.5962	13.5435	0.0177307	0.0173343	0.0182187
20	BOVINEHD2000011952	41607977	0	A	B	0.385	0.165497	0.0693586	-502.032	12.2864	13.2092	0.0174993	0.0173206	0.0182251
14	HAPMAP51382-BTA-107906	38044172	0	A	B	0.298	-0.174705	0.0731037	-502.031	12.1262	13.035	0.0173254	0.0172847	0.018226
24	BOVINEHD2400008625	31738402	0	A	B	0.46	-0.170025	0.0701025	-502.004	11.2462	12.0841	0.0157413	0.0167711	0.0182455
12	BOVINEHD1200016075	58596087	1	A	B	0.173	-0.21002	0.0882671	-502.034	12.7267	13.6671	0.0178176	0.0173604	0.0182544
8	BOVINEHD0800003423	10569072	0	A	B	0.255	-0.18418	0.07709	-502.033	12.1109	13.0215	0.0173567	0.0173272	0.0182736
2	HAPMAP51331-BTA-85692	8272673	11	B	A	0.312	0.173882	0.0723909	-502.024	11.7128	12.589	0.0167682	0.0171672	0.0182907
23	ARS-BFGL-NGS-31519	30735804	0	A	B	0.198	0.193209	0.080667	-502.03	11.8867	12.7912	0.0170801	0.0172739	0.0182988
27	ARS-BFGL-NGS-23029	43066841	0	B	A	0.261	0.175374	0.0734862	-502.035	12.1857	13.1162	0.0174811	0.017377	0.0183007
21	BOVINEHD2100019874	67817563	1	A	B	0.452	0.153887	0.0645725	-502.037	12.3342	13.2626	0.0176375	0.0174178	0.0183169
23	HAPMAP39868-BTA-78275	6301283	2	A	B	0.434	-0.163493	0.0687121	-502.038	12.5676	13.511	0.0178166	0.0174361	0.0183218
8	HAPMAP47520-BTA-117879	96712245	0	B	A	0.302	-0.174118	0.0718103	-502.008	11.2092	12.0769	0.0157702	0.0168515	0.018323
5	BTA-105595-NO-RS	24426434	1	A	B	0.214	0.19479	0.0818952	-502.038	12.6353	13.5873	0.0178577	0.0174377	0.0183265
9	BOVINEHD0900017571	64003240	0	B	A	0.141	-0.221673	0.0930122	-502.038	12.3186	13.2469	0.0176328	0.0174253	0.0183266
19	BOVINEHD1900006971	24190404	0	A	B	0.38	0.158582	0.0662472	-502.032	11.9107	12.8087	0.017142	0.0173114	0.0183321
24	ARS-BFGL-NGS-79945	42467023	3	B	A	0.316	-0.173265	0.0722347	-502.028	11.7948	12.6451	0.0169201	0.017229	0.0183348
1	BTB-00061551	133958910	7	B	A	0.374	-0.16195	0.0676453	-502.032	11.9042	12.7914	0.0171279	0.017311	0.0183387
4	ARS-BFGL-NGS-26905	69122638	0	B	A	0.039	0.398821	0.167444	-502.039	12.3592	13.3157	0.0177012	0.0174485	0.0183422
1	BOVINEHD0100004480	14646813	0	B	A	0.275	0.17426	0.0732712	-502.041	12.5604	13.5045	0.0178696	0.0174949	0.0183818
4	BOVINEHD0400022721	82317871	0	A	B	0.205	0.193932	0.0810732	-502.035	11.933	12.83	0.0172221	0.0173715	0.0183844
8	BOVINEHD0800005211	16706211	4	B	A	0.438	0.157934	0.0659006	-502.032	11.7921	12.6867	0.0170158	0.0173179	0.0183934
5	BOVINEHD0500019122	68313893	0	A	B	0.092	-0.281031	0.118178	-502.042	12.5298	13.4983	0.0178813	0.0175112	0.0183983
1	BOVINEHD0100004726	15474515	2	A	B	0.303	0.181318	0.0762274	-502.042	12.5051	13.4305	0.0178519	0.0175188	0.0184067
23	BOVINEHD2300014979	51522634	1	A	B	0.291	0.171467	0.0718599	-502.04	12.095	13.0123	0.0174984	0.0174812	0.0184337
10	BOVINEHD1000000579	1947625	1	A	B	0.357	-0.15545	0.0652615	-502.043	12.2482	13.1883	0.0176945	0.0175339	0.018447
3	BOVINEHD0300003111	9636866	0	B	A	0.479	0.153078	0.0644025	-502.044	12.5628	13.4995	0.0179361	0.0175597	0.0184478
10	ARS-BFGL-NGS-57640	58232442	2	A	B	0.037	-0.400164	0.165347	-501.95	15.039	16.8003	0.0159657	0.0157707	0.0184481
4	BOVINEHD0400010182	36333921	0	B	A	0.208	-0.193052	0.0811067	-502.044	12.3554	13.2625	0.017777	0.0175514	0.0184536
1	BOVINEHD0100012143	42566113	0	A	B	0.246	0.188401	0.0791096	-502.043	12.2794	13.1816	0.0177153	0.0175443	0.0184595
14	BTB-01212256	51953658	0	A	B	0.223	-0.190761	0.0801146	-502.044	12.294	13.2106	0.0177353	0.0175506	0.0184604
20	BTB-01251603	47700651	2	A	B	0.209	-0.186644	0.0784442	-502.045	12.3771	13.307	0.0178197	0.0175668	0.018464
12	BOVINEHD1200007071	23478096	0	A	B	0.197	-0.196129	0.082363	-502.044	12.2729	13.1962	0.0177273	0.0175532	0.0184657
21	BOVINEHD2100014048	48999070	1	B	A	0.132	0.222772	0.0934502	-502.043	12.1427	13.0826	0.0176048	0.0175303	0.0184657
4	HAPMAP39521-BTA-89033	57139727	1	A	B	0.048	0.35115	0.147947	-502.042	12.9882	13.9769	0.0181	0.01752	0.0184788
9	BOVINEHD0900031177	105688974	0	B	A	0.044	0.375802	0.158249	-502.036	13.3101	14.3308	0.0180388	0.0173933	0.0184817
1	BTB-00019582	42493010	2	A	B	0.374	0.172429	0.0725809	-502.046	12.6023	13.5245	0.017994	0.0176014	0.0184909
11	BOVINEHD1100014948	50715031	1	B	A	0.334	-0.16791	0.0707493	-502.044	12.9374	13.9027	0.0181083	0.0175545	0.0184948
16	BOVINEHD1600018214	64617995	1	B	A	0.173	-0.203222	0.085227	-502.044	12.1086	13.0172	0.0175758	0.0175467	0.0185007
20	BOVINEHD2000000272	867962	2	B	A	0.121	-0.227982	0.0956912	-502.045	12.1908	13.0915	0.0176703	0.0175735	0.0185086
18	ARS-BFGL-NGS-101666	24496630	1	A	B	0.395	0.163645	0.0681946	-502.034	11.6558	12.5159	0.0168731	0.0173529	0.0185306
24	BOVINEHD2400007611	27926040	2	B	A	0.376	-0.182232	0.0763741	-502.044	12.0411	12.9298	0.0175024	0.0175551	0.0185348
10	BTA-74271-NO-RS	70058470	1	A	B	0.357	0.178014	0.0743499	-502.039	11.7839	12.6588	0.0171198	0.0174456	0.01854
6	BTB-00251468	42057261	0	A	B	0.221	0.193391	0.0810311	-502.044	12.0008	12.9034	0.0174748	0.0175564	0.0185461
8	BOVINEHD0800004787	15283603	0	A	B	0.456	0.159178	0.0663244	-502.036	11.6019	12.4896	0.0168589	0.0174002	0.0185871
23	ARS-BFGL-NGS-111855	30849340	1	B	A	0.459	0.158784	0.0668374	-502.051	12.437	13.3737	0.0179941	0.017698	0.0185923
2	BOVINEHD0200031723	110081118	4	B	A	0.365	-0.158868	0.0666425	-502.048	12.0589	12.9695	0.0176034	0.0176232	0.0185928
20	HAPMAP24441-BTA-118024	47542648	3	A	B	0.313	0.178055	0.0751208	-502.053	12.8619	13.805	0.0182567	0.0177329	0.0186564
9	BTB-00402311	86652435	1	A	B	0.337	-0.165618	0.0695828	-502.022	13.9168	15.2161	0.0177802	0.0171215	0.0186742
25	BOVINEHD2500005010	17736147	1	B	A	0.485	-0.159252	0.0664475	-502.043	11.627	12.5153	0.0170104	0.0175241	0.0186998
19	BOVINEHD1900002834	10373729	0	B	A	0.074	-0.298787	0.125423	-502.053	12.0303	12.9526	0.0176819	0.0177254	0.0187024
16	ARS-BFGL-NGS-81253	69202739	0	B	A	0.284	-0.166355	0.0701412	-502.057	12.5443	13.4967	0.0181855	0.0178093	0.0187028
10	BOVINEHD1000005661	16908718	1	A	B	0.151	0.211917	0.0889973	-502.054	12.0513	12.9744	0.0177326	0.0177505	0.0187224
23	ARS-BFGL-NGS-104813	42931372	0	B	A	0.313	-0.174095	0.0735048	-502.055	12.9315	13.9102	0.0183428	0.0177786	0.0187259
20	ARS-BFGL-NGS-71359	55352096	7	B	A	0.153	-0.223443	0.0933887	-502.049	11.6814	12.5565	0.0171965	0.0176517	0.0188095
22	BOVINEHD2200000911	3355546	0	A	B	0.453	-0.15151	0.0638153	-502.061	12.2573	13.184	0.0180657	0.0179041	0.0188265
26	BOVINEHD2600007389	27835515	2	B	A	0.322	-0.167382	0.0701825	-502.055	11.871	12.7679	0.0175534	0.0177762	0.0188276
15	BOVINEHD1500023715	81493580	0	A	B	0.451	0.159263	0.0672077	-502.064	12.4902	13.4177	0.018283	0.0179495	0.0188471
6	BOVINEHD0600022644	81832056	1	B	A	0.1	-0.283394	0.119783	-502.061	12.9647	13.9482	0.0184697	0.0178942	0.0188533
1	ARS-BFGL-BAC-15637	21925903	1	A	B	0.016	0.615799	0.260291	-502.059	13.0527	14.0764	0.0184741	0.0178597	0.0188549
8	BOVINEHD0800016948	56171233	1	B	A	0.456	0.157867	0.0654819	-502.031	11.3444	12.1092	0.0163726	0.0173054	0.0188638
5	BOVINEHD0500006595	22719886	0	A	B	0.439	0.155115	0.0653546	-502.063	12.2696	13.1758	0.0181022	0.0179395	0.0188645
24	BOVINEHD2400008926	32604325	0	A	B	0.437	-0.170899	0.0713032	-502.047	11.5614	12.42	0.0170045	0.0176206	0.0188681
18	ARS-BFGL-NGS-112870	12376984	0	B	A	0.326	-0.162426	0.0683433	-502.062	12.1076	13.0242	0.0179495	0.0179213	0.0188821
4	BOVINEHD0400019346	70349351	0	B	A	0.22	0.190917	0.0804128	-502.064	12.1863	13.1191	0.0180651	0.0179629	0.0188994
7	BOVINEHD0700006335	23106965	0	B	A	0.014	0.642468	0.271528	-502.067	12.6336	13.5994	0.0184587	0.0180177	0.0189198
22	BOVINEHD2200002728	9063360	0	B	A	0.148	-0.22915	0.0968779	-502.067	12.7444	13.6907	0.0184969	0.0180133	0.0189246
26	BOVINEHD2600007183	27006638	1	B	A	0.251	-0.175882	0.0741834	-502.041	13.7115	15.0504	0.0182246	0.0174973	0.0189281
4	HAPMAP54131-RS29019697	117523938	0	B	A	0.428	-0.157137	0.0664629	-502.066	12.9056	13.8732	0.0185493	0.0179922	0.0189361
8	ARS-BFGL-NGS-34990	11337522	0	B	A	0.28	-0.169361	0.0709747	-502.058	11.767	12.657	0.0174943	0.0178414	0.0189499
8	BOVINEHD0800005598	17887107	4	A	B	0.188	0.197378	0.0828657	-502.062	11.8837	12.776	0.0176975	0.0179075	0.0189614
29	BOVINEHD2900002028	7227910	2	A	B	0.407	0.160212	0.0672308	-502.061	11.8491	12.744	0.017645	0.0178973	0.0189626
13	UA-IFASA-8759	38881719	4	A	B	0.114	0.236005	0.0997347	-502.07	12.5303	13.4875	0.0184486	0.0180767	0.0189758
27	BOVINEHD2700006615	23576896	1	A	B	0.324	0.168021	0.0704599	-502.06	11.7953	12.6801	0.0175682	0.0178838	0.0189832
3	ARS-BFGL-NGS-18305	105994898	2	A	B	0.363	-0.171454	0.0708746	-502.033	11.0849	11.9259	0.0160105	0.0173424	0.0190016
18	BOVINEHD1800018070	62570214	0	B	A	0.383	-0.164371	0.0694951	-502.072	12.5621	13.504	0.0185032	0.018117	0.019017
18	BOVINEHD1800017574	61102073	1	B	A	0.106	-0.247379	0.103907	-502.065	11.8629	12.7854	0.0177513	0.0179762	0.0190232
27	BOVINEHD2700003749	12806730	1	A	B	0.294	-0.170331	0.0717095	-502.068	12.0383	12.9693	0.0180128	0.0180456	0.0190255
3	BTA-68872-NO-RS	88279862	13	B	A	0.48	-0.156747	0.0660947	-502.07	12.2051	13.108	0.0181934	0.0180857	0.0190287
13	ARS-BFGL-NGS-44859	71224579	1	A	B	0.129	0.23378	0.0988982	-502.061	13.3459	14.3925	0.0185707	0.0179034	0.019031
2	BOVINEHD0200037880	130381668	1	A	B	0.476	-0.171416	0.0718447	-502.061	11.7298	12.6204	0.0175075	0.0179019	0.0190314
4	ARS-BFGL-NGS-23661	98574422	0	A	B	0.418	-0.161809	0.0680577	-502.067	11.979	12.866	0.0179054	0.0180215	0.019039
18	BOVINEHD1800009616	31710993	1	A	B	0.23	-0.197425	0.0812928	-501.952	15.4998	17.1381	0.0156055	0.0158023	0.0190416
21	BOVINEHD2100016099	56111910	0	A	B	0.287	-0.172086	0.0727771	-502.073	12.5706	13.4938	0.0185353	0.018152	0.0190527
21	BTB-00821496	46145471	5	B	A	0.123	0.248018	0.103841	-502.06	11.6569	12.5394	0.0173902	0.017875	0.0190557
8	BTA-111263-NO-RS	1569883	0	A	B	0.194	-0.185353	0.0782855	-502.074	12.3032	13.2458	0.0183834	0.0181719	0.0190901
6	ARS-BFGL-NGS-43946	106911037	4	A	B	0.324	0.158592	0.0671743	-502.073	12.9279	13.9034	0.0187167	0.0181438	0.0190986
8	BOVINEHD0800002935	9146412	0	B	A	0.345	0.161586	0.0683718	-502.076	12.5468	13.4976	0.0185957	0.0182138	0.0191158
21	BOVINEHD2100013810	48185716	0	B	A	0.322	0.170602	0.0719634	-502.074	12.1487	13.0811	0.0182357	0.0181669	0.0191172
14	BTB-00565216	38870040	0	B	A	0.292	0.166686	0.0704368	-502.077	12.3362	13.2648	0.0184422	0.0182181	0.0191344
8	BOVINEHD0800014027	46882076	0	B	A	0.068	-0.306685	0.129934	-502.075	12.915	13.8678	0.0187461	0.01819	0.0191372
8	ARS-BFGL-NGS-112663	60665941	2	A	B	0.249	0.182767	0.0770742	-502.074	12.124	13.022	0.0182051	0.0181707	0.019139
12	BOVINEHD1200000029	207083	2	A	B	0.33	0.161251	0.0683247	-502.073	13.0904	14.0751	0.0187579	0.0181381	0.0191444
14	ARS-BFGL-NGS-2025	65452336	0	B	A	0.21	0.186373	0.0789429	-502.078	12.6832	13.6583	0.0187186	0.0182451	0.0191574
18	BOVINEHD1800004289	12746857	4	A	B	0.085	0.272706	0.114258	-502.065	11.637	12.5294	0.0174691	0.0179813	0.0191683
9	BOVINEHD0900026838	94655350	2	B	A	0.485	0.156274	0.0662334	-502.076	12.9876	13.9453	0.0187897	0.018207	0.0191747
2	BOVINEHD0200021978	76465722	0	B	A	0.455	0.159697	0.0674302	-502.078	12.1863	13.0989	0.0183503	0.0182563	0.0192049
1	ARS-BFGL-NGS-91441	141691093	0	A	B	0.318	0.165682	0.0696861	-502.073	11.8598	12.7492	0.0179049	0.0181525	0.0192239
23	BOVINEHD2300000618	3122943	2	A	B	0.329	0.174542	0.0738477	-502.081	12.3419	13.3757	0.0185862	0.01832	0.0192272
27	BOVINEHD2700005679	19984935	0	A	B	0.457	-0.158044	0.0668722	-502.081	12.3992	13.3343	0.0185941	0.0183174	0.0192281
8	BTB-00340616	36984776	2	A	B	0.22	-0.186915	0.0789153	-502.079	12.1454	13.0586	0.01834	0.0182799	0.0192398
7	BOVINEHD0700001466	5270004	0	A	B	0.245	0.177938	0.0752529	-502.082	12.3206	13.2486	0.018537	0.0183232	0.0192442
4	BTB-00213455	119437182	0	A	B	0.049	-0.334685	0.141952	-502.079	12.954	13.9582	0.0188749	0.0182758	0.019248
20	BOVINEHD4100014700	40315267	0	B	A	0.332	-0.162936	0.0688919	-502.083	12.2574	13.1669	0.018509	0.0183543	0.0192903
20	HAPMAP40739-BTA-44919	40329484	0	B	A	0.332	-0.162936	0.0688919	-502.083	12.2574	13.1669	0.018509	0.0183543	0.0192903
2	BOVINEHD0200031721	110069972	0	A	B	0.366	-0.157834	0.0666125	-502.082	12.0576	12.9686	0.0182968	0.0183229	0.0193107
25	ARS-BFGL-NGS-112894	40862647	0	B	A	0.152	0.210017	0.0890246	-502.086	12.559	13.5072	0.0188072	0.0184135	0.0193198
20	BOVINEHD2000001325	4095880	5	A	B	0.434	-0.159543	0.0670876	-502.076	11.7999	12.6677	0.0178765	0.0182047	0.0193214
11	ARS-BFGL-BAC-11090	4730528	0	A	B	0.26	-0.180801	0.076721	-502.084	12.8547	13.8221	0.0189317	0.0183816	0.0193233
1	ARS-BFGL-NGS-110098	143831554	2	A	B	0.471	-0.154017	0.0653274	-502.086	12.6819	13.6529	0.0188805	0.0184097	0.0193249
15	BOVINEHD1500022751	78209806	0	A	B	0.191	-0.197116	0.0836118	-502.086	12.6889	13.6407	0.0188857	0.0184188	0.019333
24	HAPMAP50849-BTA-104451	52165674	18	B	A	0.126	0.239048	0.10113	-502.086	12.2652	13.1901	0.0185746	0.0184045	0.0193371
3	HAPMAP46773-BTA-121585	49048879	1	A	B	0.094	0.273994	0.116298	-502.084	12.9343	13.9265	0.0189644	0.0183765	0.0193423
24	BOVINEHD2400007618	27944405	3	B	A	0.375	-0.181029	0.0763984	-502.083	12.0456	12.9347	0.0182916	0.0183471	0.019346
18	BOVINEHD1800002303	6654614	2	A	B	0.268	-0.170582	0.0722007	-502.087	12.3072	13.2375	0.018632	0.0184267	0.0193516
26	HAPMAP38330-BTA-61119	30903998	0	A	B	0.028	0.452031	0.191344	-502.087	12.2986	13.2268	0.0186422	0.0184402	0.0193674
18	BOVINEHD1800001365	4661819	1	A	B	0.451	-0.156649	0.0663464	-502.088	12.3583	13.2869	0.0187077	0.0184619	0.0193808
24	BOVINEHD2400007615	27939678	1	A	B	0.372	-0.181488	0.0767155	-502.086	12.1566	13.0584	0.0184777	0.0184221	0.0193841
26	BOVINEHD2600008542	32010478	0	A	B	0.297	0.174976	0.0741405	-502.089	12.4123	13.3373	0.018759	0.0184754	0.0193892
1	BOVINEHD0100038098	133851509	0	A	B	0.367	-0.158798	0.066947	-502.083	11.9228	12.8124	0.0181721	0.0183515	0.0194006
5	BOVINEHD0500010208	35603054	0	A	B	0.173	-0.203003	0.085904	-502.088	12.2365	13.1514	0.0186061	0.018466	0.0194077
5	BOVINEHD0500010213	35624882	0	A	B	0.173	-0.203003	0.085904	-502.088	12.2365	13.1514	0.0186061	0.018466	0.0194077
28	BOVINEHD2800008986	33531047	0	A	B	0.172	-0.196536	0.0834546	-502.084	13.2019	14.1858	0.0190124	0.0183629	0.0194202
18	BOVINEHD1800006131	19789229	0	B	A	0.076	0.276658	0.117008	-502.089	12.1487	13.084	0.0185412	0.0184677	0.0194249
2	BTA-48579-NO-RS	95463866	0	B	A	0.409	-0.157418	0.0666284	-502.089	12.2436	13.1541	0.0186314	0.0184868	0.0194285
24	HAPMAP50041-BTA-58215	3283496	0	B	A	0.327	-0.163965	0.0690918	-502.083	11.8689	12.7581	0.0181161	0.0183584	0.0194313
21	BOVINEHD2100011326	39311545	0	A	B	0.303	-0.164552	0.0698151	-502.091	12.5627	13.5003	0.0189133	0.0185239	0.0194323
3	BOVINEHD0300030354	105887932	1	A	B	0.275	-0.178322	0.074968	-502.08	11.7073	12.5996	0.0178526	0.0182867	0.0194401
23	BTA-55757-NO-RS	19767455	1	A	B	0.409	-0.162467	0.0677269	-502.061	11.3302	12.1185	0.0169106	0.0178931	0.0194602
18	BOVINEHD1800008518	27426368	0	B	A	0.361	0.170812	0.0712098	-502.065	11.2782	12.1332	0.0169165	0.0179701	0.0194631
15	ARS-BFGL-NGS-29475	84987785	2	A	B	0.332	0.161155	0.0683976	-502.078	13.4681	14.5776	0.0189544	0.0182507	0.0194814
2	BOVINEHD4100001023	14709182	0	A	B	0.443	0.159401	0.0677351	-502.092	12.8871	13.8503	0.0190986	0.0185341	0.0194857
24	BOVINEHD2400011051	40156499	0	A	B	0.138	0.220416	0.093236	-502.091	12.1176	13.0398	0.0185597	0.0185223	0.0194929
24	BOVINEHD2400018583	51248617	0	A	B	0.312	0.168948	0.0717896	-502.093	12.8194	13.7889	0.0190947	0.0185555	0.0194942
5	BOVINEHD0500027619	96985546	0	B	A	0.384	-0.162434	0.0688322	-502.094	12.3089	13.2084	0.0187687	0.0185746	0.0195079
8	ARS-BFGL-NGS-77930	107272311	2	B	A	0.393	-0.155619	0.0656961	-502.053	14.1522	15.4483	0.0183288	0.0177236	0.0195398
[truncated: 112,644 more rows]

## Sheet: signBONF
chr	rs	ps	n_miss	allele1	allele0	af	beta	se	logl_H1	l_remle	l_mle	p_wald	p_lrt	p_score
18	ARS-BFGL-NGS-31386	14208633	1	B	A	0.346	-1.06605	0.0486931	-361.395	1.33115	1.3978	4.31553e-70	2.31083e-64	3.25468e-36
18	BOVINEHD1800004685	14544866	1	A	B	0.349	-1.03974	0.0490834	-365.617	1.75965	1.8554	4.92868e-67	1.59813e-62	7.31949e-36
18	BOVINEHD1800019530	14547561	0	B	A	0.352	-1.0333	0.0491199	-367.606	1.66958	1.75883	2.11655e-66	1.17626e-61	1.65904e-35
18	ARS-BFGL-NGS-5931	14988936	1	A	B	0.392	-0.936626	0.0496195	-378.918	6.31661	6.58402	4.51611e-57	1.00457e-56	1.0058e-34
18	ARS-BFGL-NGS-24837	14503218	6	B	A	0.482	-0.905187	0.0541575	-401.043	5.44905	5.69698	8.74554e-48	4.49151e-47	7.54411e-31
18	ARS-BFGL-NGS-114211	15099438	1	A	B	0.37	-0.869746	0.0597754	-420.57	7.69351	8.11217	1.08849e-38	1.50579e-38	3.06347e-27
18	BOVINEHD1800004777	15057726	1	B	A	0.475	0.740804	0.0555397	-432.792	6.14885	6.49692	9.42543e-34	3.30384e-33	2.31813e-24
18	ARS-BFGL-NGS-64922	15389799	1	A	B	0.468	-0.653488	0.057507	-449.715	7.40325	7.8589	4.47473e-26	8.43022e-26	2.89474e-20
18	BTA-42522-NO-RS	15039844	2	A	B	0.48	-0.653535	0.0610118	-454.526	9.77544	10.4064	1.1401e-23	1.0832e-23	4.11066e-19
18	BOVINEHD1800004580	14000931	1	B	A	0.473	0.63768	0.0591149	-454.462	7.74329	8.26817	6.05399e-24	1.01516e-23	5.12493e-19
18	BOVINEHD1800005233	16779114	0	A	B	0.403	-0.665694	0.0639432	-458.964	5.52653	5.89185	1.38642e-22	9.5927e-22	1.85599e-17
18	BOVINEHD1800005377	17321788	1	B	A	0.499	-0.585208	0.0570487	-459.962	5.81393	6.19618	4.85209e-22	2.62861e-21	3.29196e-17
18	ARS-BFGL-NGS-89344	17319650	0	B	A	0.499	-0.585188	0.0570491	-459.965	5.81376	6.19601	4.86906e-22	2.63823e-21	3.30018e-17
18	BOVINEHD1800004566	13933188	0	B	A	0.49	0.58138	0.0601135	-463.594	7.56695	8.10735	5.4132e-20	1.0356e-19	2.32712e-16
18	ARS-BFGL-NGS-114779	18192027	4	A	B	0.444	-0.575277	0.0594338	-464.509	5.91688	6.29925	5.0846e-20	2.61301e-19	7.43547e-16
18	BOVINEHD1800005338	17176697	0	A	B	0.463	0.556435	0.0580705	-465.09	6.15508	6.5634	1.0938e-19	4.70559e-19	1.01539e-15
18	BOVINEHD1800005048	16096455	0	A	B	0.423	0.554117	0.0594541	-466.115	8.10274	8.62222	8.41496e-19	1.32889e-18	1.28325e-15
18	BTA-121118-NO-RS	15069718	0	A	B	0.381	0.571205	0.0618144	-466.39	9.28197	9.90506	1.55148e-18	1.75483e-18	1.28374e-15
18	BOVINEHD1800005102	16301576	3	B	A	0.398	0.551626	0.0594137	-466.256	8.5093	9.06647	1.10736e-18	1.53166e-18	1.31398e-15
18	BOVINEHD1800005057	16148199	1	B	A	0.424	0.547984	0.06101	-468.703	8.03996	8.55806	1.11282e-17	1.82761e-17	8.33646e-15
18	BOVINEHD1800004803	15163041	1	B	A	0.344	0.548103	0.0630306	-470.279	10.334	11.0336	9.42133e-17	9.03635e-17	1.92365e-14
18	BOVINEHD1800005095	16272176	1	B	A	0.397	0.538549	0.0609381	-469.83	7.89573	8.42931	3.28545e-17	5.73203e-17	1.92402e-14
18	BOVINEHD1800005399	17399669	1	B	A	0.478	0.553648	0.0626931	-470.037	7.50784	8.01445	3.4503e-17	7.06974e-17	2.44186e-14
18	BOVINEHD1800004609	14133636	0	A	B	0.374	0.54325	0.0622989	-470.732	7.80694	8.35742	7.87498e-17	1.43011e-16	3.71674e-14
18	BOVINEHD4100013477	15093464	1	A	B	0.304	0.57099	0.0677967	-472.171	11.1493	11.915	6.97286e-16	6.15588e-16	7.42657e-14
18	ARS-BFGL-NGS-99590	17295414	0	A	B	0.465	0.510683	0.0591957	-472.101	6.45584	6.91216	1.56422e-16	5.73326e-16	1.46107e-13
18	ARS-BFGL-NGS-99436	18294473	4	A	B	0.443	-0.517862	0.0617643	-472.932	8.46666	9.27762	9.14888e-16	1.33254e-15	1.5282e-13
18	HAPMAP39998-BTA-42612	17540948	1	A	B	0.478	0.495956	0.060528	-474.399	8.12942	8.68481	3.58137e-15	5.91112e-15	5.61549e-13
18	ARS-BFGL-NGS-28825	14058919	0	A	B	0.33	0.541255	0.0671409	-475.038	9.12043	9.77032	9.12006e-15	1.13139e-14	7.69399e-13
18	BOVINEHD1800004855	15419263	2	A	B	0.331	0.517047	0.0652762	-475.832	10.0152	10.7014	2.43292e-14	2.53762e-14	1.30016e-12
18	ARS-BFGL-BAC-33135	15883183	4	B	A	0.495	-0.529392	0.0656018	-475.557	7.40214	7.93274	8.60318e-15	1.91774e-14	1.56302e-12
18	BOVINEHD1800004266	12652420	0	B	A	0.495	-0.488245	0.0620887	-476.178	10.316	11.0554	3.61581e-14	3.60772e-14	1.64582e-12
18	BOVINEHD1800004665	14431159	1	A	B	0.413	0.503402	0.0643129	-476.567	9.4887	10.1669	4.64296e-14	5.35946e-14	2.40996e-12
18	BOVINEHD1800005348	17194576	0	B	A	0.427	0.480405	0.060685	-476.451	7.79566	8.32523	2.51102e-14	4.75986e-14	2.95354e-12
18	ARS-BFGL-NGS-107392	17343527	0	B	A	0.455	0.486256	0.0603416	-476.125	6.49929	6.96454	9.31993e-15	3.41562e-14	3.12146e-12
18	BOVINEHD1800004798	15128853	1	A	B	0.392	0.486155	0.0633223	-477.363	10.9376	11.7146	1.29356e-13	1.20451e-13	3.99352e-12
18	BOVINEHD1800004358	13170290	1	B	A	0.47	-0.492113	0.0635207	-477.317	8.64018	9.25677	8.04051e-14	1.14878e-13	4.86864e-12
18	BOVINEHD1800005691	18226082	2	A	B	0.463	-0.476869	0.0626256	-477.841	10.4183	11.4517	1.97944e-13	1.95893e-13	5.79536e-12
18	BOVINEHD1800005794	18573252	1	B	A	0.467	-0.468545	0.0608816	-477.743	8.35962	9.17623	1.14038e-13	1.77234e-13	6.33225e-12
18	BOVINEHD1800004895	15561600	0	A	B	0.46	0.51282	0.065477	-477.373	7.03488	7.54953	4.49582e-14	1.21584e-13	7.04488e-12
18	BOVINEHD1800004769	15046386	0	A	B	0.391	0.478371	0.0633811	-478.266	10.6168	11.3723	3.10786e-13	3.01893e-13	8.29266e-12
18	BOVINEHD1800005663	18161120	1	A	B	0.4	0.48204	0.0639574	-478.482	9.65439	10.5742	3.33784e-13	3.75958e-13	1.01115e-11
18	ARS-BFGL-NGS-2638	17497121	0	B	A	0.39	0.467556	0.0622572	-478.892	8.67664	9.27602	3.99349e-13	5.70845e-13	1.70049e-11
18	UA-IFASA-8043	13346768	2	A	B	0.461	0.47467	0.0635213	-479.068	8.93627	9.5685	5.12692e-13	6.83471e-13	1.87237e-11
18	BOVINEHD1800004636	14255581	0	B	A	0.324	0.525168	0.0706042	-479.267	9.04574	9.69533	6.44498e-13	8.36939e-13	2.14224e-11
18	BOVINEHD1800005449	17515871	0	A	B	0.39	0.475462	0.0644054	-480.099	7.61275	8.14175	9.32785e-13	1.95439e-12	5.54028e-11
18	ARS-BFGL-NGS-7750	13197861	2	B	A	0.373	0.473793	0.0658564	-480.641	10.0781	10.7881	3.18889e-12	3.39474e-12	5.80414e-11
18	BOVINEHD1800004771	15048372	2	B	A	0.331	0.465172	0.0655036	-481.548	8.62633	9.22555	5.80229e-12	8.56378e-12	1.47331e-10
18	ARS-BFGL-NGS-81231	17234805	0	B	A	0.403	0.448633	0.062607	-481.615	7.34041	7.85821	3.83357e-12	9.17411e-12	2.02275e-10
18	BOVINEHD1800005097	16281913	0	B	A	0.356	0.456384	0.0655113	-482.28	9.06331	9.7145	1.371e-11	1.80803e-11	2.48318e-10
18	BOVINEHD1800004819	15323949	0	A	B	0.417	0.441844	0.0645739	-482.699	11.3414	12.1211	2.98864e-11	2.77315e-11	2.88282e-10
18	BTA-42606-NO-RS	19698301	2	B	A	0.419	-0.433703	0.0634469	-482.805	10.6372	11.7455	3.11754e-11	3.09248e-11	3.15491e-10
18	HAPMAP44238-BTA-42338	14401871	4	A	B	0.186	0.526821	0.0777129	-483.267	9.88612	10.576	4.43288e-11	4.95824e-11	5.11478e-10
18	ARS-BFGL-NGS-112592	18267940	4	A	B	0.445	0.43249	0.0628988	-483.033	8.37636	8.94621	2.42388e-11	3.90257e-11	5.28629e-10
18	BOVINEHD1800005718	18301051	0	B	A	0.394	0.442315	0.0647377	-483.193	8.74276	9.34491	3.18169e-11	4.59469e-11	5.61878e-10
18	BOVINEHD1800004600	14095339	2	B	A	0.32	0.478661	0.0717921	-483.7	12.3797	13.5015	8.82192e-11	7.71759e-11	6.45022e-10
18	BOVINEHD1800006023	19390967	1	A	B	0.481	-0.399107	0.0612174	-484.626	11.5452	12.6874	2.16361e-10	1.98956e-10	1.41065e-09
18	HAPMAP58715-RS29021176	13109858	1	B	A	0.454	0.436679	0.0659195	-484.381	9.02224	9.66207	1.14626e-10	1.54901e-10	1.44572e-09
18	BOVINEHD1800004828	15374121	0	A	B	0.34	0.411392	0.0638122	-485.2	10.2255	10.9588	3.34193e-10	3.58069e-10	2.50728e-09
18	BOVINEHD1800004468	13556350	1	B	A	0.235	0.468261	0.0731246	-485.45	10.2446	10.9941	4.32455e-10	4.62716e-10	3.08412e-09
18	BOVINEHD1800004554	13872067	0	B	A	0.413	-0.433578	0.0679175	-485.522	10.564	11.3074	4.86076e-10	4.98319e-10	3.20826e-09
18	BOVINEHD1800005205	16666308	4	A	B	0.487	0.420984	0.0657998	-485.686	9.15855	9.81852	4.47207e-10	5.89616e-10	4.27446e-09
18	BOVINEHD1800003193	9197261	0	B	A	0.246	-0.46514	0.072823	-485.734	9.22449	9.86491	4.76415e-10	6.19195e-10	4.43185e-09
18	BOVINEHD1800004618	14175526	2	A	B	0.194	0.488998	0.077797	-486.005	11.3747	12.3321	8.66971e-10	8.17076e-10	4.5914e-09
18	BOVINEHD1800005881	18871747	0	A	B	0.461	-0.414305	0.0639401	-485.625	7.80268	8.3414	2.74945e-10	5.53882e-10	5.2958e-09
18	BOVINEHD1800004493	13617791	0	B	A	0.408	-0.438316	0.0701908	-486.271	11.0477	11.8203	1.1009e-09	1.07382e-09	5.90576e-09
18	ARS-BFGL-NGS-109919	17159355	0	A	B	0.365	0.398798	0.0631285	-486.421	8.21224	8.80654	7.2002e-10	1.25258e-09	9.41193e-09
18	BOVINEHD1800005760	18412474	0	B	A	0.431	0.398584	0.0634589	-486.745	7.88992	8.46936	8.90539e-10	1.74645e-09	1.32189e-08
18	BOVINEHD1800005172	16571042	0	B	A	0.327	0.400055	0.065872	-487.254	10.8948	11.6592	2.95414e-09	2.94407e-09	1.39287e-08
18	BOVINEHD1800005353	17214079	0	A	B	0.379	0.39233	0.0631915	-487.003	8.33319	8.93435	1.35722e-09	2.27684e-09	1.52095e-08
18	BOVINEHD1800004497	13623153	0	A	B	0.492	-0.386288	0.0641753	-487.545	10.9818	11.7584	4.01295e-09	3.9715e-09	1.78091e-08
18	BOVINEHD1800004237	12502409	0	A	B	0.324	0.384254	0.0642558	-487.673	12.248	13.1484	5.00614e-09	4.52751e-09	1.90853e-08
18	ARS-BFGL-NGS-102077	11774889	0	B	A	0.231	0.429126	0.0716488	-487.867	9.83165	10.5523	4.75223e-09	5.52792e-09	2.57934e-08
18	BOVINEHD1800003728	10464529	0	A	B	0.323	0.404019	0.0684972	-488.202	11.0517	11.8231	7.90968e-09	7.8047e-09	3.15432e-08
18	ARS-BFGL-NGS-13478	7181692	0	A	B	0.134	-0.553275	0.0947737	-488.476	11.7378	12.5417	1.10612e-08	1.03455e-08	3.89661e-08
18	BOVINEHD1800005826	18667519	1	B	A	0.48	0.392473	0.0654194	-488.121	8.51378	9.10404	4.49062e-09	7.17598e-09	3.94093e-08
18	BOVINEHD1800005827	18673333	1	B	A	0.48	0.392473	0.0654194	-488.121	8.51378	9.10404	4.49062e-09	7.17598e-09	3.94093e-08
18	BOVINEHD1800004586	14031967	0	A	B	0.12	-0.598617	0.101825	-488.43	10.0849	10.8199	8.81192e-09	9.86054e-09	4.10405e-08
18	BOVINEHD4100013492	17227932	0	A	B	0.374	0.377805	0.063255	-488.219	8.679	9.30895	5.21673e-09	7.93665e-09	4.11627e-08
18	ARS-BFGL-NGS-111479	19173818	3	A	B	0.41	0.361908	0.0612628	-488.373	9.52736	10.2176	7.51712e-09	9.30371e-09	4.17022e-08
18	BOVINEHD1800002714	7882803	0	A	B	0.154	-0.521668	0.0895149	-488.652	10.4667	11.2077	1.16964e-08	1.2393e-08	4.85444e-08
18	BOVINEHD1800019538	14837991	1	B	A	0.205	0.454758	0.0775746	-488.645	9.40123	10.1069	9.66717e-09	1.23033e-08	5.33975e-08
18	BOVINEHD1800006284	20317038	0	A	B	0.49	0.379945	0.0642295	-488.539	8.66079	9.26854	7.19085e-09	1.10285e-08	5.52361e-08
18	ARS-BFGL-NGS-23457	16515915	0	B	A	0.298	0.391708	0.0679395	-488.925	10.9856	11.7703	1.64568e-08	1.64222e-08	5.96358e-08
18	BOVINEHD1800004716	14746515	0	B	A	0.205	0.450684	0.0775136	-488.895	9.44188	10.1514	1.25976e-08	1.59209e-08	6.6254e-08
18	BOVINEHD1800004724	14789032	0	B	A	0.205	0.450684	0.0775136	-488.895	9.44188	10.1514	1.25976e-08	1.59209e-08	6.6254e-08
18	BOVINEHD1800006020	19373924	1	A	B	0.449	0.344361	0.0602256	-489.118	11.6833	12.7439	2.13416e-08	2.00228e-08	6.81205e-08
18	ARS-BFGL-NGS-116678	12491673	0	B	A	0.33	0.369078	0.0644372	-489.117	11.0791	11.9071	2.02284e-08	2.00074e-08	7.0079e-08
18	BOVINEHD1800004140	12069150	0	B	A	0.327	0.39026	0.067655	-489.036	10.0119	10.7492	1.62042e-08	1.84132e-08	7.07026e-08
18	ARS-BFGL-NGS-64629	16836655	0	A	B	0.36	0.372406	0.0647716	-489.151	9.93353	10.6488	1.79622e-08	2.07086e-08	7.90524e-08
18	BOVINEHD1800005509	17732724	0	A	B	0.207	0.443547	0.0771832	-489.174	9.88411	10.5937	1.82427e-08	2.12204e-08	8.11131e-08
18	BOVINEHD1800005257	16858355	0	A	B	0.359	0.368739	0.0647295	-489.404	10.105	10.833	2.3946e-08	2.68786e-08	9.72749e-08
18	BOVINEHD1800005176	16587597	1	A	B	0.332	0.381996	0.0670979	-489.457	9.89358	10.6163	2.44063e-08	2.83836e-08	1.04012e-07
18	BOVINEHD1800006435	20740702	2	B	A	0.458	-0.372453	0.065184	-489.524	9.03342	9.71054	2.18088e-08	3.04324e-08	1.22086e-07
18	BOVINEHD1800005478	17618985	0	A	B	0.391	0.362237	0.0647067	-489.789	11.1905	12.0051	4.06721e-08	3.99936e-08	1.268e-07
18	BOVINEHD1800004751	14956716	0	A	B	0.128	0.525002	0.0925913	-489.642	9.54828	10.229	2.76387e-08	3.43734e-08	1.28015e-07
18	BOVINEHD1800004740	14925912	0	A	B	0.129	0.518921	0.0924893	-489.911	9.7767	10.4732	3.80482e-08	4.53529e-08	1.58395e-07
18	BOVINEHD1800004741	14932558	0	A	B	0.129	0.518921	0.0924893	-489.911	9.7767	10.4732	3.80482e-08	4.53529e-08	1.58395e-07
18	BOVINEHD1800004391	13286155	2	B	A	0.168	0.446553	0.081048	-490.171	12.4158	13.3443	6.50205e-08	5.93188e-08	1.72853e-07
18	BOVINEHD1800006199	20004273	0	B	A	0.402	-0.364418	0.0648638	-490.068	8.87564	9.51383	3.65327e-08	5.33433e-08	2.05961e-07
18	BOVINEHD1800005124	16398414	0	B	A	0.319	0.376954	0.068807	-490.454	10.7366	11.5115	7.66686e-08	7.94165e-08	2.36043e-07
18	BOVINEHD1800004523	13707032	1	A	B	0.415	-0.385483	0.0706369	-490.579	10.5966	11.3489	8.56673e-08	9.03921e-08	2.66957e-07
18	HAPMAP40350-BTA-42599	19523182	0	A	B	0.48	0.345986	0.062756	-490.597	8.93858	9.58055	6.38478e-08	9.2031e-08	3.28574e-07
18	HAPMAP48757-BTA-42449	12988265	0	B	A	0.467	0.36259	0.0674051	-490.981	10.5427	11.3024	1.2854e-07	1.36845e-07	3.8515e-07
